# Supplementary material for: Identification of genes associated with histologic tumor grade of esophageal squamous cell carcinoma
Source: FEBS Open Bio. 2017 Jul 28;7(9):1246–57. doi: 10.1002/2211-5463.12228 (PMC5586336; doi:10.1002/2211-5463.12228)
Supplement: Supplementary file 1 — Table S1. The full list of genes associated with the tumor grade in ESCC. [file FEB4-7-1246-s001.xlsx]

## Sheet: Sheet1
Gene_ID	Gene_Symbol	Mean_G1	Mean_G2	Mean_G3	P-Value	Association
3898	LAD1	15.1274	14.4147	13.7865	1.83251e-05	Negative
9220	TIAF1	10.7001	10.2916	9.86961	3.52616e-05	Negative
2256	FGF11	11.2632	10.4069	9.42533	4.0494e-05	Negative
771	CA12	14.7783	13.7828	12.6487	6.64481e-05	Negative
2769	GNA15	12.8123	11.952	11.3861	6.64481e-05	Negative
3728	JUP	17.7729	17.0901	16.2809	6.64481e-05	Negative
5317	PKP1	17.2335	16.1469	15.5434	6.64481e-05	Negative
5467	PPARD	13.542	12.7277	12.4395	6.64481e-05	Negative
66000	TMEM108	5.41825	7.32962	7.91663	7.31867e-05	Positive
339942	C3orf47	5.26725	6.19837	6.49764	0.000119123	Positive
1830	DSG3	16.2828	15.4162	14.0157	0.000122635	Negative
401647	GOLGA7B	10.6193	9.10606	7.61529	0.000122635	Negative
79772	MCTP1	9.56668	8.73464	7.61817	0.000122635	Negative
201799	TMEM154	12.4775	11.5551	10.8698	0.000122635	Negative
23650	TRIM29	16.2439	15.5006	14.7918	0.000122635	Negative
56997	CABC1	9.73905	10.8515	10.8008	0.000215545	Positive
56994	CHPT1	8.87567	10.268	10.4038	0.000215545	Positive
304	ANXA2P2	14.9127	14.5436	14.0276	0.000221678	Negative
56971	CEACAM19	11.0903	10.17	9.13828	0.000221678	Negative
51226	COPZ2	9.76071	9.35124	8.29376	0.000221678	Negative
2171	FABP5	12.5717	11.4644	10.4809	0.000221678	Negative
2709	GJB5	11.5999	10.7719	10.0096	0.000221678	Negative
126917	IFFO2	13.6893	12.9422	12.4304	0.000221678	Negative
3852	KRT5	19.3325	18.4666	17.6939	0.000221678	Negative
3854	KRT6B	16.7755	14.7018	13.7196	0.000221678	Negative
4000	LMNA	15.514	15.185	14.7328	0.000221678	Negative
126308	MOBKL2A	13.0835	12.6136	12.2123	0.000221678	Negative
29984	RHOD	12.7531	11.2644	10.9291	0.000221678	Negative
10509	SEMA4B	14.9136	14.4061	13.8031	0.000221678	Negative
54961	SSH3	12.4465	12.0217	11.546	0.000221678	Negative
80194	TMEM134	11.3108	10.9999	10.4814	0.000221678	Negative
1308	COL17A1	15.8699	14.1517	13.2552	0.000247109	Negative
777	CACNA1E	1.94647	3.89528	4.3211	0.000257395	Positive
2781	GNAZ	5.84067	8.03428	8.20135	0.000265758	Positive
9915	ARNT2	7.91356	9.44977	9.8965	0.000382019	Positive
84446	BRSK1	5.70458	7.00437	7.55218	0.000382019	Positive
404217	CTXN1	7.80234	8.20974	9.27665	0.000382019	Positive
7275	TUB	6.94256	8.44799	9.06999	0.000382019	Positive
54753	ZNF853	6.66393	8.37547	9.01741	0.000382019	Positive
303	ANXA2P1	9.77141	9.03538	8.61635	0.000392497	Negative
10458	BAIAP2	13.5736	12.7894	12.2801	0.000392497	Negative
624	BDKRB2	11.439	10.6034	10.2174	0.000392497	Negative
54863	C9orf167	11.4722	9.99049	9.73935	0.000392497	Negative
1026	CDKN1A	14.0386	13.0379	12.6239	0.000392497	Negative
3861	KRT14	18.6888	16.5123	15.1196	0.000392497	Negative
3872	KRT17	18.558	16.9992	16.5211	0.000392497	Negative
3853	KRT6A	19.1432	17.3918	16.3398	0.000392497	Negative
3914	LAMB3	15.6716	14.9517	14.2867	0.000392497	Negative
55700	MAP7D1	13.9517	13.4514	13.155	0.000392497	Negative
64065	PERP	17.3032	16.666	16.1161	0.000392497	Negative
5499	PPP1CA	13.3825	13.1376	12.7871	0.000392497	Negative
5818	PVRL1	15.6804	14.8738	14.301	0.000392497	Negative
6282	S100A11	16.5427	16.0011	15.5394	0.000392497	Negative
29916	SNX11	10.4606	10.3043	9.93618	0.000392497	Negative
9263	STK17A	12.2782	11.9879	11.2987	0.000392497	Negative
55349	CHDH	5.12412	7.24673	7.37946	0.000445232	Positive
80303	EFHD1	6.27326	7.59614	8.00343	0.000663233	Positive
23641	LDOC1	7.82038	10.1777	10.3223	0.000663233	Positive
11168	PSIP1	10.9541	11.5623	11.7707	0.000663233	Positive
646	BNC1	13.0959	12.5156	11.6473	0.000680747	Negative
760	CA2	12.4648	10.584	9.63002	0.000680747	Negative
1832	DSP	17.9062	17.121	16.7935	0.000680747	Negative
1849	DUSP7	13.4625	12.7858	12.2996	0.000680747	Negative
30844	EHD4	12.3082	12.1087	11.7122	0.000680747	Negative
64855	FAM129B	15.3298	14.5253	14.3266	0.000680747	Negative
2707	GJB3	12.9758	12.1773	11.3986	0.000680747	Negative
22992	KDM2A	14.0476	13.8297	13.452	0.000680747	Negative
147700	KLC3	10.8247	9.95958	9.37474	0.000680747	Negative
5017	OVOL1	11.7099	10.261	9.8958	0.000680747	Negative
23612	PHLDA3	12.2702	11.9501	11.5639	0.000680747	Negative
5315	PKM2	17.1584	16.7595	16.3643	0.000680747	Negative
5742	PTGS1	11.4826	11.037	10.0829	0.000680747	Negative
81876	RAB1B	13.9634	13.6544	13.3794	0.000680747	Negative
8986	RPS6KA4	12.9311	12.2534	11.9911	0.000680747	Negative
6273	S100A2	16.4699	15.1232	14.8917	0.000680747	Negative
7126	TNFAIP1	13.028	12.6409	12.1529	0.000680747	Negative
25921	ZDHHC5	13.9984	13.7526	13.2975	0.000680747	Negative
7678	ZNF124	6.85229	7.61412	7.76366	0.000764764	Positive
3489	IGFBP6	12.365	10.7226	10.3172	0.000783489	Negative
728723	LOC728723	2.71366	3.96793	4.04706	0.000868352	Positive
2487	FRZB	6.08863	7.73951	7.5299	0.00112801	Positive
57670	KIAA1549	8.12501	9.7227	10.3866	0.00112801	Positive
646851	LOC646851	5.57165	6.58684	7.1268	0.00112801	Positive
11320	MGAT4A	8.41017	9.60669	10.0535	0.00112801	Positive
50804	MYEF2	5.51105	7.4673	7.95378	0.00112801	Positive
5468	PPARG	5.84502	7.10224	8.05527	0.00112801	Positive
65267	WNK3	3.77571	5.2344	6.21597	0.00112801	Positive
222	ALDH3B2	12.8012	12.055	10.5951	0.00115666	Negative
147463	ANKRD29	8.74915	8.11426	6.82603	0.00115666	Negative
317749	DHRS4L2	9.38979	8.53215	8.20547	0.00115666	Negative
1825	DSC3	16.2799	15.6526	14.5987	0.00115666	Negative
1947	EFNB1	13.8759	13.3666	12.638	0.00115666	Negative
24139	EML2	11.5104	11.1849	10.6861	0.00115666	Negative
8337	HIST2H2AA3	10.9688	10.2054	9.82797	0.00115666	Negative
3664	IRF6	13.8471	13.3704	12.6257	0.00115666	Negative
51474	LIMA1	13.9125	13.5089	12.954	0.00115666	Negative
100134229	LOC100134229	9.95287	9.28259	8.53438	0.00115666	Negative
23005	MAPKBP1	12.62	12.3785	11.9078	0.00115666	Negative
2011	MARK2	12.8545	12.4254	12.2579	0.00115666	Negative
4779	NFE2L1	14.7318	14.5649	14.0781	0.00115666	Negative
84552	PARD6G	11.9907	11.4475	10.9575	0.00115666	Negative
9842	PLEKHM1	12.3225	11.9989	11.5882	0.00115666	Negative
5358	PLS3	15.0627	14.4239	14.0241	0.00115666	Negative
10848	PPP1R13L	13.7981	13.1327	12.7104	0.00115666	Negative
5639	PRRG2	8.65806	8.42283	7.76892	0.00115666	Negative
5706	PSMC6	11.8186	11.657	11.2901	0.00115666	Negative
5970	RELA	13.075	12.9403	12.5845	0.00115666	Negative
54933	RHBDL2	9.22794	8.58115	7.91297	0.00115666	Negative
6382	SDC1	16.4421	15.6296	15.2083	0.00115666	Negative
5268	SERPINB5	15.0797	14.0732	13.5485	0.00115666	Negative
2810	SFN	16.6867	15.6191	14.8238	0.00115666	Negative
113452	TMEM54	12.2123	11.8096	11.4567	0.00115666	Negative
55809	TRERF1	11.4562	11.0165	10.5158	0.00115666	Negative
100144603	LOC100144603	5.76414	5.56102	4.92982	0.00118442	Negative
6331	SCN5A	3.40744	4.89503	5.64955	0.00132234	Positive
57452	GALNTL1	3.05477	4.77225	5.54688	0.00142315	Positive
8908	GYG2	5.32503	6.49875	7.07965	0.00183255	Positive
4185	ADAM11	4.1659	5.52424	5.65138	0.00187961	Positive
201161	CENPV	6.65682	7.91148	8.48502	0.00187961	Positive
81621	KAZALD1	5.09712	6.32345	6.59345	0.00187961	Positive
79805	VASH2	6.30787	7.58522	8.4872	0.00187961	Positive
29799	YPEL1	6.73258	7.69111	7.83454	0.00187961	Positive
162972	ZNF550	7.99407	8.98565	8.91036	0.00187961	Positive
51129	ANGPTL4	10.6168	9.3588	8.99659	0.00192544	Negative
302	ANXA2	15.6119	15.2752	14.8323	0.00192544	Negative
8938	BAIAP3	8.09532	7.33522	6.63743	0.00192544	Negative
23299	BICD2	14.4293	13.8316	13.4164	0.00192544	Negative
823	CAPN1	14.8456	14.6579	14.2611	0.00192544	Negative
831	CAST	14.4366	14.1932	13.5761	0.00192544	Negative
80790	CMIP	14.1465	13.9363	13.5778	0.00192544	Negative
50619	DEF6	10.9485	10.7399	10.2362	0.00192544	Negative
91614	DEPDC7	8.90138	8.29242	8.10912	0.00192544	Negative
254102	EHBP1L1	13.2317	12.8398	12.5899	0.00192544	Negative
30846	EHD2	14.45	13.7822	13.3764	0.00192544	Negative
22936	ELL2	13.0741	12.3858	11.937	0.00192544	Negative
345757	FAM174A	9.90422	9.71188	9.33137	0.00192544	Negative
53836	GPR87	11.5353	11.1502	10.1634	0.00192544	Negative
2950	GSTP1	15.9546	15.5556	15.1606	0.00192544	Negative
3373	HYAL1	8.8602	8.30423	7.16253	0.00192544	Negative
57707	KIAA1609	11.5388	11.1041	10.6282	0.00192544	Negative
56262	LRRC8A	14.5836	13.7491	13.4084	0.00192544	Negative
4296	MAP3K11	13.081	12.8507	12.5365	0.00192544	Negative
4140	MARK3	12.6137	12.1785	11.9062	0.00192544	Negative
50488	MINK1	13.943	13.6296	13.238	0.00192544	Negative
9683	N4BP1	13.24	13.0623	12.5469	0.00192544	Negative
162417	NAGS	8.36157	7.85026	7.05797	0.00192544	Negative
56122	PCDHB14	9.37913	9.05386	8.15638	0.00192544	Negative
113026	PLCD3	12.0757	11.4074	11.2024	0.00192544	Negative
5339	PLEC	17.6425	17.0482	16.7682	0.00192544	Negative
5355	PLP2	14.3792	14.0478	13.6546	0.00192544	Negative
5460	POU5F1	5.81364	5.06451	4.37946	0.00192544	Negative
5478	PPIA	14.6033	14.2689	14.0243	0.00192544	Negative
4007	PRICKLE3	11.2185	11.0079	10.5903	0.00192544	Negative
54884	RETSAT	11.4726	11.4338	10.9435	0.00192544	Negative
9610	RIN1	11.4074	10.7808	10.179	0.00192544	Negative
6281	S100A10	15.5241	14.6409	14.2977	0.00192544	Negative
6307	SC4MOL	12.7066	12.1733	11.642	0.00192544	Negative
201175	SH3D20	8.82645	8.33123	7.95488	0.00192544	Negative
6548	SLC9A1	13.2317	12.7962	12.4021	0.00192544	Negative
6665	SOX15	12.6803	11.8838	11.5371	0.00192544	Negative
9066	SYT7	11.1511	10.1458	9.61191	0.00192544	Negative
84617	TUBB6	13.7767	13.1455	12.9154	0.00192544	Negative
79038	ZFYVE21	11.1317	10.8158	10.6029	0.00192544	Negative
338707	B4GALNT4	7.94213	8.72152	9.84713	0.00202343	Positive
57460	PPM1H	7.01786	8.89237	9.20622	0.00202343	Positive
92370	ACPL2	8.96201	10.0856	10.0634	0.00306877	Positive
222389	BEND7	6.23296	7.67529	8.16343	0.00306877	Positive
129080	EMID1	5.54802	7.484	7.96027	0.00306877	Positive
221061	FAM171A1	7.87083	9.46084	9.94741	0.00306877	Positive
2778	GNAS	15.7882	16.0267	16.2552	0.00306877	Positive
166647	GPR125	10.4421	10.961	11.2863	0.00306877	Positive
151230	KLHL23	7.08519	8.48261	9.06487	0.00306877	Positive
375387	LRRC33	7.03023	7.84886	8.00396	0.00306877	Positive
283659	PRTG	4.25803	5.63624	5.90018	0.00306877	Positive
26064	RAI14	12.0922	12.7474	13.0326	0.00306877	Positive
91608	RASL10B	5.40898	6.55492	7.21644	0.00306877	Positive
55213	RCBTB1	10.0595	10.4368	10.771	0.00306877	Positive
677766	SCARNA2	5.00071	5.90511	6.12342	0.00306877	Positive
221400	TDRD6	4.36114	5.1204	5.72561	0.00306877	Positive
253639	ZNF620	4.90044	6.24575	6.34793	0.00306877	Positive
7643	ZNF90	9.09916	9.87261	9.91405	0.00306877	Positive
9949	AMMECR1	12.0606	11.7621	11.1848	0.00314052	Negative
9743	ARHGAP32	13.0855	12.6549	12.2408	0.00314052	Negative
23370	ARHGEF18	12.305	12.1772	11.9327	0.00314052	Negative
84293	C10orf58	12.9492	12.6068	12.0542	0.00314052	Negative
1001	CDH3	14.914	14.1804	13.8289	0.00314052	Negative
1025	CDK9	11.7681	11.4535	11.1973	0.00314052	Negative
9976	CLEC2B	10.8118	10.8046	9.44913	0.00314052	Negative
64834	ELOVL1	12.8917	12.5756	12.2388	0.00314052	Negative
30001	ERO1L	13.9845	13.2153	12.8686	0.00314052	Negative
8061	FOSL1	12.9013	11.7612	11.3804	0.00314052	Negative
122786	FRMD6	13.5563	13.2578	12.7595	0.00314052	Negative
8821	INPP4B	9.8828	9.09532	8.69977	0.00314052	Negative
64768	IPPK	11.8798	11.1804	10.9255	0.00314052	Negative
286887	KRT6C	15.5726	13.4893	12.4846	0.00314052	Negative
246269	LACE1	6.90065	7.15558	6.61017	0.00314052	Negative
57121	LPAR5	10.8084	10.2659	9.78504	0.00314052	Negative
4188	MDFI	11.9183	11.126	10.847	0.00314052	Negative
4597	MVD	11.0881	10.5943	10.2492	0.00314052	Negative
55666	NPLOC4	13.6609	13.3774	13.1956	0.00314052	Negative
29095	ORMDL2	10.9341	10.7043	10.3791	0.00314052	Negative
8974	P4HA2	12.2931	11.7512	11.3978	0.00314052	Negative
5223	PGAM1	14.5706	14.085	13.7919	0.00314052	Negative
5331	PLCB3	12.7653	12.2416	12.1077	0.00314052	Negative
26499	PLEK2	11.4174	10.2828	10.0612	0.00314052	Negative
23207	PLEKHM2	13.1556	12.9548	12.7097	0.00314052	Negative
79651	RHBDF2	12.7097	12.402	11.9901	0.00314052	Negative
23623	RUSC1	12.0722	11.8753	11.6316	0.00314052	Negative
23616	SH3BP1	13.1399	12.7761	12.1606	0.00314052	Negative
6455	SH3GL1	13.6923	13.3026	13.0198	0.00314052	Negative
29907	SNX15	10.6637	10.4255	10.0226	0.00314052	Negative
257364	SNX33	11.8764	11.5642	11.2416	0.00314052	Negative
6768	ST14	13.9135	13.4582	12.9625	0.00314052	Negative
64114	TMBIM1	14.1447	13.8595	13.2897	0.00314052	Negative
57458	TMCC3	11.1892	10.5184	9.86194	0.00314052	Negative
55362	TMEM63B	12.8232	12.5824	12.0951	0.00314052	Negative
85456	TNKS1BP1	14.4303	14.0079	13.7566	0.00314052	Negative
51673	TPPP3	10.4067	10.0678	9.10025	0.00314052	Negative
80328	ULBP2	10.09	9.29306	8.70901	0.00314052	Negative
7499	XG	9.1941	8.18587	7.85477	0.00314052	Negative
441531	PGAM4	9.36653	8.94796	8.61959	0.00321028	Negative
5387	PMS2L3	6.79032	7.03738	7.3555	0.00479707	Positive
100113407	TMEM170B	6.52142	7.90635	8.04575	0.00479707	Positive
10257	ABCC4	9.79187	10.2258	10.523	0.00490964	Positive
154796	AMOT	6.45715	8.60923	8.925	0.00490964	Positive
1124	CHN2	5.53211	6.79499	6.99743	0.00490964	Positive
1365	CLDN3	4.76589	6.95308	7.01123	0.00490964	Positive
1838	DTNB	9.6579	10.0313	10.2941	0.00490964	Positive
152877	FAM53A	4.72781	5.47192	5.77013	0.00490964	Positive
80199	FUZ	7.29231	8.42639	8.45541	0.00490964	Positive
55540	IL17RB	5.65527	7.05164	7.09035	0.00490964	Positive
3755	KCNG1	7.22822	8.68939	9.34628	0.00490964	Positive
646762	LOC646762	8.69527	9.48315	9.72523	0.00490964	Positive
10461	MERTK	8.28973	9.35349	9.78339	0.00490964	Positive
92312	MEX3A	8.66205	9.4885	10.3296	0.00490964	Positive
4602	MYB	6.41893	8.18737	8.46412	0.00490964	Positive
25849	PARM1	8.52916	9.98328	10.1357	0.00490964	Positive
5554	PRH1	6.59856	6.97634	7.35083	0.00490964	Positive
5954	RCN1	12.0081	12.5924	12.7114	0.00490964	Positive
114804	RNF157	5.86087	6.95992	7.56479	0.00490964	Positive
692148	SCARNA10	3.58428	4.52468	4.73017	0.00490964	Positive
6419	SETMAR	8.24117	8.87638	8.9309	0.00490964	Positive
9467	SH3BP5	9.25612	10.1897	10.385	0.00490964	Positive
222962	SLC29A4	8.39342	9.13667	9.71627	0.00490964	Positive
64094	SMOC2	7.93846	9.72864	9.73939	0.00490964	Positive
10472	ZNF238	9.43476	10.1106	10.3795	0.00490964	Positive
57209	ZNF248	9.03156	9.53717	9.59089	0.00490964	Positive
203	AK1	10.7341	10.1603	9.80962	0.00501953	Negative
653145	ANXA8	13.6285	13.0687	12.201	0.00501953	Negative
396	ARHGDIA	14.998	14.596	14.4181	0.00501953	Negative
57205	ATP10D	12.1464	11.8437	11.2073	0.00501953	Negative
10476	ATP5H	12.2408	12.0469	11.7752	0.00501953	Negative
11161	C14orf1	11.7892	11.5647	11.2971	0.00501953	Negative
388011	C14orf64	6.49979	6.01893	4.99745	0.00501953	Negative
55765	C1orf106	12.9311	12.5248	12.1947	0.00501953	Negative
79098	C1orf116	12.6888	11.6037	10.9135	0.00501953	Negative
147968	CAPN12	9.13056	8.49602	8.0477	0.00501953	Negative
29775	CARD10	11.6856	10.9201	10.4069	0.00501953	Negative
200014	CC2D1B	11.2264	11.1503	10.8757	0.00501953	Negative
374286	CDRT1	6.88211	5.84567	5.34254	0.00501953	Negative
283848	CES8	7.72179	7.46279	6.47021	0.00501953	Negative
1212	CLTB	13.2298	12.7689	12.2663	0.00501953	Negative
1500	CTNND1	15.4977	15.271	14.7579	0.00501953	Negative
1515	CTSL2	11.7838	10.7131	10.2343	0.00501953	Negative
51706	CYB5R1	11.8957	11.429	11.1458	0.00501953	Negative
1540	CYLD	11.8938	11.9817	11.4389	0.00501953	Negative
28988	DBNL	12.9083	12.7746	12.5445	0.00501953	Negative
1666	DECR1	11.4198	11.2017	10.7692	0.00501953	Negative
1606	DGKA	12.8714	12.483	12.0348	0.00501953	Negative
90527	DUOXA1	11.3089	10.3941	9.69818	0.00501953	Negative
2125	EVPL	14.4722	13.667	12.9694	0.00501953	Negative
2150	F2RL1	12.243	11.3718	10.965	0.00501953	Negative
348487	FAM131C	7.61739	6.93691	6.17933	0.00501953	Negative
286077	FAM83H	15.1542	14.5657	14.3106	0.00501953	Negative
2585	GALK2	10.1168	10.0772	9.61754	0.00501953	Negative
10804	GJB6	13.9884	12.1379	11.164	0.00501953	Negative
2770	GNAI1	12.3126	11.7114	11.4961	0.00501953	Negative
2800	GOLGA1	11.3261	11.061	10.7214	0.00501953	Negative
3156	HMGCR	12.6173	12.1951	11.7525	0.00501953	Negative
3163	HMOX2	11.8103	11.3733	10.9174	0.00501953	Negative
53833	IL20RB	12.1543	10.8464	10.0993	0.00501953	Negative
3868	KRT16	16.9169	15.0648	13.9252	0.00501953	Negative
3909	LAMA3	14.8332	13.5325	12.9035	0.00501953	Negative
204219	LASS3	12.0508	11.2535	9.3636	0.00501953	Negative
54742	LY6K	10.8461	9.91512	9.27149	0.00501953	Negative
8932	MBD2	12.9205	12.6658	12.2309	0.00501953	Negative
284207	METRNL	11.7197	10.7456	10.563	0.00501953	Negative
4836	NMT1	13.302	13.2272	12.9091	0.00501953	Negative
5188	PET112L	9.98996	9.8843	9.57192	0.00501953	Negative
5208	PFKFB2	11.1024	10.5954	10.4205	0.00501953	Negative
5228	PGF	10.8175	9.78531	9.36284	0.00501953	Negative
11187	PKP3	14.3954	13.5868	13.3582	0.00501953	Negative
5829	PXN	13.744	13.192	13.0535	0.00501953	Negative
23682	RAB38	11.6079	11.1103	10.4358	0.00501953	Negative
23186	RCOR1	13.0774	12.5925	12.2973	0.00501953	Negative
6199	RPS6KB2	12.0169	11.5558	11.2457	0.00501953	Negative
8273	SLC10A3	12.0313	11.9424	11.4732	0.00501953	Negative
54407	SLC38A2	15.3895	14.9361	14.6451	0.00501953	Negative
7040	TGFB1	13.731	13.4054	12.8576	0.00501953	Negative
26277	TINF2	11.7614	11.5001	11.3704	0.00501953	Negative
25976	TIPARP	12.2559	12.0179	11.1829	0.00501953	Negative
79905	TMC7	8.96328	8.27702	7.98871	0.00501953	Negative
54868	TMEM104	11.3965	11.201	10.8742	0.00501953	Negative
8744	TNFSF9	9.32691	8.30806	7.77563	0.00501953	Negative
127262	TPRG1L	12.0932	11.9799	11.5281	0.00501953	Negative
9819	TSC22D2	12.236	11.9229	11.4616	0.00501953	Negative
7378	UPP1	12.1322	11.0054	10.5844	0.00501953	Negative
7760	ZNF213	11.3927	11.234	10.9246	0.00501953	Negative
54329	GPR85	5.2859	6.0159	6.49163	0.00520924	Positive
84968	PNMA6A	4.16103	5.58526	5.57187	0.00520924	Positive
55034	MOCOS	10.1882	9.37788	9.13075	0.00532925	Negative
79924	ADM2	7.81301	8.96332	9.19625	0.00544646	Positive
272	AMPD3	10.7217	10.3438	9.73278	0.00556064	Negative
127294	MYOM3	7.58219	6.72821	5.78728	0.00556064	Negative
133923	ZNF474	5.92538	5.26003	4.10543	0.00613241	Negative
10149	GPR64	3.68085	5.29674	5.71327	0.00752936	Positive
84787	SUV420H2	9.3339	9.67903	9.82668	0.00752936	Positive
171023	ASXL1	12.0499	12.4449	12.5268	0.00769784	Positive
9334	B4GALT5	12.2497	12.8357	12.9298	0.00769784	Positive
55653	BCAS4	8.64799	9.4685	9.37886	0.00769784	Positive
1545	CYP1B1	7.38951	9.53898	9.85999	0.00769784	Positive
1871	E2F3	10.5036	10.73	11.1291	0.00769784	Positive
2059	EPS8	9.89398	11.1263	11.3786	0.00769784	Positive
56605	ERO1LB	8.45626	9.55279	9.45408	0.00769784	Positive
3636	INPPL1	11.9442	12.7836	12.7043	0.00769784	Positive
51477	ISYNA1	9.87199	10.9771	11.3054	0.00769784	Positive
3680	ITGA9	6.14715	8.01296	8.16268	0.00769784	Positive
374654	KIF7	8.16714	8.72251	9.43773	0.00769784	Positive
164832	LONRF2	4.51675	7.06509	7.36461	0.00769784	Positive
57622	LRFN1	7.79912	8.83511	9.1566	0.00769784	Positive
80313	LRRC27	6.68369	7.26974	7.4191	0.00769784	Positive
4613	MYCN	4.00647	6.23313	6.56925	0.00769784	Positive
55274	PHF10	11.4411	11.8556	11.8495	0.00769784	Positive
5332	PLCB4	6.79633	8.70604	8.90802	0.00769784	Positive
5380	PMS2L2	7.85794	8.15891	8.22655	0.00769784	Positive
9185	REPS2	7.51578	8.37825	8.75247	0.00769784	Positive
162494	RHBDL3	5.06293	5.91665	6.54301	0.00769784	Positive
6023	RMRP	6.24351	6.81648	7.18721	0.00769784	Positive
6138	RPL15	14.5111	14.8966	14.8578	0.00769784	Positive
8991	SELENBP1	7.02149	8.91613	8.69116	0.00769784	Positive
221178	SPATA13	8.11714	9.36131	9.3791	0.00769784	Positive
10734	STAG3	4.54782	6.00231	5.95579	0.00769784	Positive
286527	TMSB15B	4.70422	6.52401	6.45763	0.00769784	Positive
7188	TRAF5	8.97772	9.97885	9.89618	0.00769784	Positive
65986	ZBTB10	8.95069	9.78924	10.0681	0.00769784	Positive
254887	ZDHHC23	8.51983	9.53881	9.39545	0.00769784	Positive
11332	ACOT7	12.1898	11.9205	11.5609	0.00786251	Negative
10555	AGPAT2	12.1218	11.5483	11.2495	0.00786251	Negative
230	ALDOC	11.3982	10.7869	10.3364	0.00786251	Negative
244	ANXA8L2	12.3577	11.9606	10.8995	0.00786251	Negative
1176	AP3S1	11.7536	11.4241	11.1071	0.00786251	Negative
382	ARF6	13.7634	13.5469	13.2629	0.00786251	Negative
201176	ARHGAP27	11.8631	11.5644	11.1264	0.00786251	Negative
389337	ARHGEF37	11.0143	10.3111	9.88181	0.00786251	Negative
340075	ARSI	9.83171	9.78738	8.79769	0.00786251	Negative
374907	B3GNT8	9.44713	8.91383	8.18737	0.00786251	Negative
578	BAK1	11.3815	11.0517	10.5685	0.00786251	Negative
79650	C16orf57	12.673	12.3999	12.0203	0.00786251	Negative
170487	C20orf134	7.10903	7.21432	6.3166	0.00786251	Negative
647024	C6orf132	10.7176	9.80819	9.47258	0.00786251	Negative
115004	C6orf150	10.1594	9.46597	9.05326	0.00786251	Negative
11092	C9orf9	8.92775	8.47235	8.31471	0.00786251	Negative
825	CAPN3	8.42657	7.98716	7.25043	0.00786251	Negative
1041	CDSN	10.6063	8.83079	7.89772	0.00786251	Negative
1159	CKMT1B	12.0772	11.6241	10.684	0.00786251	Negative
1382	CRABP2	12.5335	11.6358	10.787	0.00786251	Negative
1452	CSNK1A1	14.5828	14.36	13.9398	0.00786251	Negative
23268	DNMBP	11.6257	11.4765	11.0485	0.00786251	Negative
10589	DRAP1	12.4115	11.9457	11.7829	0.00786251	Negative
1965	EIF2S1	12.7426	12.5175	12.338	0.00786251	Negative
7430	EZR	14.6195	14.2498	14.0047	0.00786251	Negative
285966	FAM115C	10.6173	10.0171	9.62398	0.00786251	Negative
84985	FAM83A	13.6427	12.2243	11.3744	0.00786251	Negative
54751	FBLIM1	13.1385	12.3856	12.269	0.00786251	Negative
2232	FDXR	10.414	10.3372	9.59828	0.00786251	Negative
83786	FRMD8	12.6895	12.5003	12.0599	0.00786251	Negative
2629	GBA	11.2773	11.1195	10.7863	0.00786251	Negative
387509	GPR153	12.6422	11.8951	11.543	0.00786251	Negative
58985	IL22RA1	10.1716	9.5483	8.87328	0.00786251	Negative
3613	IMPA2	12.6168	12.0607	11.8197	0.00786251	Negative
80789	INTS5	11.3984	11.346	10.991	0.00786251	Negative
3655	ITGA6	15.6454	15.1202	14.6423	0.00786251	Negative
3691	ITGB4	16.3589	15.727	15.2794	0.00786251	Negative
3713	IVL	12.4786	11.0242	8.72919	0.00786251	Negative
147040	KCTD11	11.6577	11.1448	10.8392	0.00786251	Negative
3918	LAMC2	16.3001	14.7063	14.4987	0.00786251	Negative
55214	LEPREL1	12.3435	11.3443	10.6092	0.00786251	Negative
123355	LRRC28	9.77671	9.86076	9.4458	0.00786251	Negative
1241	LTB4R	12.6771	11.8548	11.3287	0.00786251	Negative
8581	LY6D	14.6628	13.5719	12.9825	0.00786251	Negative
10205	MPZL2	13.6219	12.8865	12.517	0.00786251	Negative
55686	MREG	10.8824	10.7073	10.2147	0.00786251	Negative
4084	MXD1	13.3489	12.538	12.1144	0.00786251	Negative
10397	NDRG1	17.1917	16.0733	15.6441	0.00786251	Negative
56901	NDUFA4L2	13.2707	12.0609	10.915	0.00786251	Negative
4753	NELL2	11.9734	10.4286	9.41678	0.00786251	Negative
647033	PA2G4P4	9.91159	9.47434	9.39204	0.00786251	Negative
56924	PAK6	11.5643	11.307	10.7843	0.00786251	Negative
553115	PEF1	12.3665	12.2453	11.9243	0.00786251	Negative
138429	PIP5KL1	6.8773	6.10361	5.7904	0.00786251	Negative
5307	PITX1	13.7603	13.2056	12.8053	0.00786251	Negative
55163	PNPO	11.6661	11.5344	11.1718	0.00786251	Negative
333926	PPM1J	7.53198	7.30942	6.65813	0.00786251	Negative
6992	PPP1R11	12.2495	12.1843	11.8312	0.00786251	Negative
81706	PPP1R14C	12.1249	11.2337	10.8727	0.00786251	Negative
57826	RAP2C	11.7639	11.6303	11.1839	0.00786251	Negative
22800	RRAS2	11.1412	11.0076	10.6244	0.00786251	Negative
10900	RUNDC3A	6.92127	6.28099	5.44718	0.00786251	Negative
6256	RXRA	13.5879	13.1234	12.8617	0.00786251	Negative
10999	SLC27A4	12.3918	11.8514	11.6056	0.00786251	Negative
8877	SPHK1	11.7746	11.3884	11.002	0.00786251	Negative
6730	SRP68	12.6587	12.4832	12.1895	0.00786251	Negative
55620	STAP2	11.4963	11.2865	10.7519	0.00786251	Negative
148022	TICAM1	12.1282	11.7278	11.4227	0.00786251	Negative
147138	TMC8	10.2035	10.1572	9.15802	0.00786251	Negative
84283	TMEM79	12.0885	11.2261	10.7999	0.00786251	Negative
8717	TRADD	10.9642	10.9081	10.4839	0.00786251	Negative
10758	TRAF3IP2	11.9153	11.6927	11.2681	0.00786251	Negative
79413	ZBED2	10.2043	8.49061	8.10252	0.00786251	Negative
80149	ZC3H12A	12.526	12.1313	11.5676	0.00786251	Negative
7739	ZNF185	13.8441	13.1523	12.4495	0.00786251	Negative
283554	GPR137C	5.58846	6.09728	6.50869	0.0079314	Positive
126075	CCDC159	8.0074	8.10519	7.49251	0.00802308	Negative
83882	TSPAN10	7.77965	7.24201	6.24329	0.00802308	Negative
9254	CACNA2D2	4.73389	6.14605	5.98377	0.00811333	Positive
816	CAMK2B	3.3354	5.54398	5.69242	0.00811333	Positive
8364	HIST1H4C	4.21242	4.78824	5.15036	0.00811333	Positive
115811	IQCD	4.49833	5.16237	5.51472	0.00811333	Positive
51341	ZBTB7A	13.2136	13.1463	12.63	0.00829159	Negative
252995	FNDC5	4.49057	5.82032	5.89985	0.00833215	Positive
157922	CAMSAP1	12.438	12.224	11.9806	0.00863597	Negative
79671	NLRX1	11.6303	11.1632	10.8279	0.00863597	Negative
6563	SLC14A1	3.35278	5.04186	5.19714	0.00867259	Positive
8357	HIST1H3H	6.86976	6.34145	5.68512	0.00880148	Negative
619383	SCARNA9	3.59127	4.20366	4.44705	0.00927935	Positive
1564	CYP2D7P1	5.56322	5.31937	4.91746	0.00961661	Negative
55672	NBPF1	10.0183	10.6152	10.5743	0.011583	Positive
58155	PTBP2	9.37823	9.73472	9.97193	0.011583	Positive
8313	AXIN2	7.69355	8.88376	8.83388	0.0118297	Positive
26098	C10orf137	9.51529	9.93555	10.0276	0.0118297	Positive
84798	C19orf48	11.4222	11.7044	11.7431	0.0118297	Positive
26505	CNNM3	10.6696	11.0857	11.1109	0.0118297	Positive
1286	COL4A4	4.99156	7.15901	6.92254	0.0118297	Positive
1612	DAPK1	9.19562	10.0874	10.4928	0.0118297	Positive
9201	DCLK1	5.99103	7.56271	8.32909	0.0118297	Positive
127602	DNAH14	6.75577	7.5396	8.09153	0.0118297	Positive
1875	E2F5	6.40933	7.63096	8.15263	0.0118297	Positive
138311	FAM69B	8.03959	8.76607	9.10043	0.0118297	Positive
113263	GLCCI1	8.47878	8.96841	9.40955	0.0118297	Positive
57655	GRAMD1A	11.1211	11.6738	11.8177	0.0118297	Positive
2970	GTF2IP1	13.87	14.1866	14.3003	0.0118297	Positive
27094	KCNMB3	7.40336	8.16694	8.00361	0.0118297	Positive
4256	MGP	9.5198	11.0655	11.1142	0.0118297	Positive
100129405	MSTO2P	7.61727	8.30086	8.26516	0.0118297	Positive
140825	NEURL2	5.83753	6.60568	6.69705	0.0118297	Positive
54780	NSMCE4A	10.0634	10.501	10.4355	0.0118297	Positive
9423	NTN1	9.98491	11.0072	11.3232	0.0118297	Positive
9060	PAPSS2	9.17117	9.8728	10.2464	0.0118297	Positive
117583	PARD3B	5.42837	7.17066	7.13074	0.0118297	Positive
152926	PPM1K	8.4163	9.16367	9.28855	0.0118297	Positive
51655	RASD1	7.80308	8.88425	9.0666	0.0118297	Positive
51308	REEP2	5.93193	7.03994	7.27252	0.0118297	Positive
5973	RENBP	6.83509	7.3851	7.71993	0.0118297	Positive
5994	RFXAP	7.72203	8.49726	8.42551	0.0118297	Positive
6297	SALL2	7.18168	8.49769	8.75849	0.0118297	Positive
122060	SLAIN1	4.04567	6.45223	5.89578	0.0118297	Positive
117247	SLC16A10	5.72542	6.52918	6.86967	0.0118297	Positive
10861	SLC26A1	6.20749	6.8073	7.04078	0.0118297	Positive
55084	SOBP	7.28044	8.43316	8.5983	0.0118297	Positive
6487	ST3GAL3	8.86921	9.31898	9.55993	0.0118297	Positive
10388	SYCP2	6.38207	7.53091	8.08486	0.0118297	Positive
6948	TCN2	8.40131	9.54166	9.45649	0.0118297	Positive
8463	TEAD2	10.4365	10.6687	11.0844	0.0118297	Positive
60436	TGIF2	10.4672	10.9389	11.1655	0.0118297	Positive
159195	USP54	10.9605	11.3132	11.5092	0.0118297	Positive
57539	WDR35	9.43626	10.132	10.2238	0.0118297	Positive
221527	ZBTB12	7.02718	7.68612	7.86678	0.0118297	Positive
23613	ZMYND8	11.8592	12.4212	12.4643	0.0118297	Positive
149076	ZNF362	10.6636	11.0962	11.2374	0.0118297	Positive
147687	ZNF417	8.26592	8.95199	8.90494	0.0118297	Positive
57473	ZNF512B	11.031	11.3259	11.5376	0.0118297	Positive
339366	ADAMTSL5	9.76606	9.18302	8.32321	0.0120711	Negative
27236	ARFIP1	11.2002	11.1915	10.8752	0.0120711	Negative
25923	ATL3	11.8967	11.4957	11.3154	0.0120711	Negative
91748	C14orf43	12.8442	12.639	12.2682	0.0120711	Negative
389119	C3orf54	8.14439	7.9424	7.29693	0.0120711	Negative
401152	C4orf3	12.7588	12.51	12.2087	0.0120711	Negative
54981	C9orf95	10.197	9.79303	9.37311	0.0120711	Negative
817	CAMK2D	12.0878	12.0074	11.4329	0.0120711	Negative
11135	CDC42EP1	13.4757	13.1499	12.6401	0.0120711	Negative
92211	CDHR1	10.2904	9.17332	8.13674	0.0120711	Negative
22897	CEP164	11.0933	10.8772	10.5845	0.0120711	Negative
25792	CIZ1	13.123	12.9225	12.7711	0.0120711	Negative
1209	CLPTM1	13.3623	13.3996	13.0758	0.0120711	Negative
51167	CYB5R4	10.428	10.3311	9.71216	0.0120711	Negative
10901	DHRS4	9.85019	9.18451	8.8977	0.0120711	Negative
54920	DUS2L	9.90052	9.63002	9.38651	0.0120711	Negative
8446	DUSP11	11.185	11.0875	10.7552	0.0120711	Negative
83715	ESPN	11.8046	11.1004	10.5243	0.0120711	Negative
115704	EVI5L	11.0623	10.6364	10.3722	0.0120711	Negative
84668	FAM126A	12.3687	11.7914	11.6043	0.0120711	Negative
79850	FAM57A	11.7867	11.5289	11.2201	0.0120711	Negative
222584	FAM83B	12.2643	11.657	11.3984	0.0120711	Negative
644815	FAM83G	12.0371	11.7003	11.4032	0.0120711	Negative
2196	FAT2	14.8502	14.3828	13.7379	0.0120711	Negative
6624	FSCN1	16.2164	15.3545	15.3568	0.0120711	Negative
10468	FST	11.131	10.2429	9.55612	0.0120711	Negative
2595	GANC	10.6764	10.3839	10.0842	0.0120711	Negative
2706	GJB2	15.6056	14.2138	13.7114	0.0120711	Negative
148979	GLIS1	7.18331	6.66446	5.90551	0.0120711	Negative
54626	HES2	12.2688	11.5981	10.5533	0.0120711	Negative
3226	HOXC10	9.19512	8.9936	7.6432	0.0120711	Negative
3292	HSD17B1	8.85444	8.62381	7.59914	0.0120711	Negative
3606	IL18	10.9143	10.4544	9.59222	0.0120711	Negative
64423	INF2	13.5348	12.9106	12.8819	0.0120711	Negative
56479	KCNQ5	8.36154	8.40683	7.46491	0.0120711	Negative
283638	KIAA0284	13.8894	13.2286	13.2868	0.0120711	Negative
79603	LASS4	11.4639	11.2922	10.6549	0.0120711	Negative
56413	LTB4R2	11.2939	10.7068	10.2427	0.0120711	Negative
27076	LYPD3	14.7957	13.7245	12.6627	0.0120711	Negative
5597	MAPK6	13.9062	13.5786	13.1445	0.0120711	Negative
51586	MED15	13.6702	13.2821	13.0143	0.0120711	Negative
10001	MED6	10.3513	10.3683	10.0507	0.0120711	Negative
4326	MMP17	8.94589	8.28579	7.97615	0.0120711	Negative
79812	MMRN2	10.3209	10.3791	9.66431	0.0120711	Negative
4335	MNT	12.0831	11.8751	11.5141	0.0120711	Negative
4338	MOCS2	10.657	10.4117	10.0188	0.0120711	Negative
4351	MPI	10.6412	10.5983	10.1782	0.0120711	Negative
54516	MTRF1L	9.21071	9.12294	8.8292	0.0120711	Negative
399687	MYO18A	12.8212	12.7243	12.3014	0.0120711	Negative
93100	NAPRT1	12.2954	11.5567	11.1948	0.0120711	Negative
81565	NDEL1	12.2172	11.9454	11.7027	0.0120711	Negative
64127	NOD2	10.6608	9.89717	9.34327	0.0120711	Negative
8996	NOL3	10.2622	10.1368	9.61169	0.0120711	Negative
9520	NPEPPS	13.2141	12.8238	12.7086	0.0120711	Negative
2649	NR6A1	6.13316	5.7057	5.35918	0.0120711	Negative
3084	NRG1	10.8561	9.17994	9.09807	0.0120711	Negative
81788	NUAK2	11.7687	11.4035	10.7444	0.0120711	Negative
55611	OTUB1	13.3558	13.0828	12.8793	0.0120711	Negative
22822	PHLDA1	13.6465	13.0437	12.7237	0.0120711	Negative
9600	PITPNM1	12.3359	12.1332	11.7378	0.0120711	Negative
57804	POLD4	11.4737	11.3368	10.7199	0.0120711	Negative
5510	PPP1R7	11.2885	11.3328	10.9627	0.0120711	Negative
9989	PPP4R1	13.7584	13.3068	13.0773	0.0120711	Negative
5663	PSEN1	12.5346	12.5015	12.1592	0.0120711	Negative
5744	PTHLH	13.4573	11.7919	11.2222	0.0120711	Negative
5836	PYGL	13.2949	12.214	11.9744	0.0120711	Negative
8780	RIOK3	13.0342	12.8755	12.3709	0.0120711	Negative
27111	SDCBP2	10.5021	9.98379	9.01584	0.0120711	Negative
347735	SERINC2	14.8132	13.7598	13.6519	0.0120711	Negative
143686	SESN3	10.7196	10.5802	9.49548	0.0120711	Negative
284111	SLC13A5	7.68038	5.80776	4.50197	0.0120711	Negative
6591	SNAI2	12.6428	12.0736	11.7962	0.0120711	Negative
93349	SP140L	10.3407	10.4265	9.65458	0.0120711	Negative
58472	SQRDL	12.4722	12.1656	11.5786	0.0120711	Negative
6744	SSFA2	14.4982	13.9449	13.3191	0.0120711	Negative
9144	SYNGR2	13.389	13.3781	12.8576	0.0120711	Negative
116211	TM4SF19	9.98838	9.18819	8.33261	0.0120711	Negative
85014	TMEM141	10.7115	10.3456	10.0148	0.0120711	Negative
51234	TMEM85	12.0522	11.8631	11.696	0.0120711	Negative
7170	TPM3	14.5947	14.3657	14.1652	0.0120711	Negative
7177	TPSAB1	9.95291	9.55131	8.83906	0.0120711	Negative
7421	VDR	12.0242	11.8011	11.2397	0.0120711	Negative
23558	WBP2	12.808	12.7992	12.3367	0.0120711	Negative
10897	YIF1A	11.9462	11.6994	11.4271	0.0120711	Negative
55432	YOD1	11.5678	11.1065	10.915	0.0120711	Negative
56829	ZC3HAV1	12.5712	12.5711	12.1522	0.0120711	Negative
84240	ZCCHC9	9.9884	9.83901	9.48172	0.0120711	Negative
84936	ZFYVE19	10.283	10.0813	9.78232	0.0120711	Negative
25946	ZNF385A	13.97	13.5659	13.042	0.0120711	Negative
79642	ARSJ	10.9942	10.2493	9.84933	0.0123069	Negative
54873	PALMD	10.78	10.3339	9.56267	0.0123069	Negative
93	ACVR2B	9.02617	9.71491	9.89785	0.0123902	Positive
5260	PHKG1	3.72379	4.50782	4.87799	0.0123902	Positive
58473	PLEKHB1	4.89877	7.03312	6.55926	0.0123902	Positive
80757	TMEM121	6.02152	6.74225	6.98161	0.0123902	Positive
7700	ZNF141	6.95059	7.74169	7.89189	0.0123902	Positive
100129075	C14orf33	8.33258	8.19275	7.75503	0.0126494	Negative
100131496	LOC100131496	4.19539	4.60974	5.13176	0.0126494	Positive
7475	WNT6	4.26009	5.38525	5.84168	0.0126494	Positive
4117	MAK	4.31692	4.72205	5.24088	0.0129454	Positive
54986	ULK4	6.57229	7.22868	7.38929	0.0129454	Positive
84529	C15orf41	10.0571	9.91099	9.44937	0.013151	Negative
2166	FAAH	9.00177	8.98742	7.88706	0.013151	Negative
100128640	LOC100128640	5.32135	6.12001	6.38448	0.0174672	Positive
94030	LRRC4B	5.57982	6.68774	6.41479	0.0174672	Positive
10152	ABI2	10.7558	11.4781	11.5561	0.0178207	Positive
23394	ADNP	12.8131	13.3188	13.2678	0.0178207	Positive
321	APBA2	8.61806	9.56332	9.65308	0.0178207	Positive
23092	ARHGAP26	9.58455	10.4216	10.3203	0.0178207	Positive
440	ASNS	10.2988	11.3234	11.0671	0.0178207	Positive
56271	BEX4	8.67142	9.50716	9.86513	0.0178207	Positive
148898	C1orf213	5.97404	6.55035	6.55786	0.0178207	Positive
50854	C6orf48	10.7879	11.4722	11.2104	0.0178207	Positive
56260	C8orf44	6.31276	6.74051	6.67374	0.0178207	Positive
81617	CAB39L	8.23989	8.72107	9.00171	0.0178207	Positive
23066	CAND2	6.97111	7.65828	8.4617	0.0178207	Positive
84733	CBX2	10.3103	10.6972	11.2211	0.0178207	Positive
29903	CCDC106	8.41371	9.17743	9.26425	0.0178207	Positive
900	CCNG1	11.2645	11.8	11.5664	0.0178207	Positive
55835	CENPJ	9.2827	9.92121	9.99892	0.0178207	Positive
84181	CHD6	11.8307	12.532	12.507	0.0178207	Positive
1119	CHKA	9.19708	9.72679	9.98688	0.0178207	Positive
152189	CMTM8	7.57576	8.53101	8.35625	0.0178207	Positive
54876	DCAF16	10.5737	11.0186	11.1714	0.0178207	Positive
8527	DGKD	10.2253	10.5417	10.7744	0.0178207	Positive
8847	DLEU2	8.1828	8.41193	8.57755	0.0178207	Positive
139285	FAM123B	9.01701	10.1519	10.0343	0.0178207	Positive
115557	GEFT	8.35511	9.21554	9.39563	0.0178207	Positive
2673	GFPT1	12.1648	12.619	12.6337	0.0178207	Positive
3305	HSPA1L	5.90095	6.51752	6.47284	0.0178207	Positive
54756	IL17RD	8.51562	9.32292	9.71747	0.0178207	Positive
57221	KIAA1244	6.97887	8.8736	8.96712	0.0178207	Positive
3930	LBR	12.0402	12.5356	12.519	0.0178207	Positive
8543	LMO4	11.2713	12.0403	11.9369	0.0178207	Positive
26018	LRIG1	10.7436	11.9342	12.0939	0.0178207	Positive
57633	LRRN1	4.51433	6.3938	6.85874	0.0178207	Positive
149986	LSM14B	10.7223	11.0242	11.1502	0.0178207	Positive
4122	MAN2A2	10.8296	11.4802	11.5296	0.0178207	Positive
65108	MARCKSL1	12.1442	12.6437	13.0783	0.0178207	Positive
339483	MTMR9L	5.64389	6.67994	6.62414	0.0178207	Positive
4673	NAP1L1	13.5461	13.9596	13.8971	0.0178207	Positive
63941	NECAB3	9.47309	9.97797	9.89501	0.0178207	Positive
133015	PACRGL	8.49975	8.55503	8.90617	0.0178207	Positive
114299	PALM2	6.57111	7.40457	7.46378	0.0178207	Positive
8503	PIK3R3	9.74422	10.3907	10.5976	0.0178207	Positive
5585	PKN1	10.833	11.8089	11.9589	0.0178207	Positive
5451	POU2F1	10.3472	10.4106	10.4977	0.0178207	Positive
5577	PRKAR2B	7.17161	9.37183	9.12237	0.0178207	Positive
23683	PRKD3	11.3212	11.5202	11.7934	0.0178207	Positive
222171	PRR15	5.80331	7.20658	7.22897	0.0178207	Positive
57484	RNF150	6.14676	7.7466	7.89055	0.0178207	Positive
6147	RPL23A	13.0832	13.4907	13.3705	0.0178207	Positive
23231	SEL1L3	11.0104	11.7019	11.8749	0.0178207	Positive
26039	SS18L1	10.036	10.4707	10.58	0.0178207	Positive
8614	STC2	9.94339	10.3207	10.6111	0.0178207	Positive
127833	SYT2	4.4193	5.60847	5.90753	0.0178207	Positive
91544	UBXN11	9.04688	9.53199	9.62788	0.0178207	Positive
9686	VGLL4	12.0058	12.4079	12.5142	0.0178207	Positive
7561	ZNF14	7.37149	8.86127	8.3401	0.0178207	Positive
7748	ZNF195	9.45121	9.85009	9.97157	0.0178207	Positive
7581	ZNF33A	10.6936	11.2863	11.3258	0.0178207	Positive
84838	ZNF496	9.87254	10.3322	10.6602	0.0178207	Positive
79862	ZNF669	8.01395	8.53542	8.51193	0.0178207	Positive
340252	ZNF680	8.70962	9.66695	9.3484	0.0178207	Positive
54993	ZSCAN2	7.61491	8.28635	8.40833	0.0178207	Positive
113	ADCY7	11.9634	11.5729	11.4144	0.018167	Negative
132	ADK	11.7453	11.5918	11.1954	0.018167	Negative
156	ADRBK1	13.4362	13.2173	12.9592	0.018167	Negative
113146	AHNAK2	15.5139	14.4707	14.081	0.018167	Negative
8659	ALDH4A1	11.3456	11.318	10.7453	0.018167	Negative
79087	ALG12	10.9158	11.1992	10.6053	0.018167	Negative
122416	ANKRD9	11.0399	10.5269	10.3957	0.018167	Negative
9114	ATP6V0D1	12.344	12.2424	12.0021	0.018167	Negative
148229	ATP8B3	8.60407	7.68802	7.21079	0.018167	Negative
8705	B3GALT4	9.15857	9.14562	8.44486	0.018167	Negative
8538	BARX2	9.78937	9.39286	8.07253	0.018167	Negative
283149	BCL9L	13.7817	13.4874	13.2231	0.018167	Negative
25855	BRMS1	11.5832	11.2728	11.0466	0.018167	Negative
84280	BTBD10	11.2688	11.1687	10.7783	0.018167	Negative
90135	BTBD6	11.6889	11.5054	11.3295	0.018167	Negative
10974	C10orf116	10.8517	10.7144	9.40724	0.018167	Negative
83638	C11orf68	11.1883	11.1347	10.7773	0.018167	Negative
404550	C16orf74	10.1318	9.53448	8.88355	0.018167	Negative
125228	C18orf19	10.5369	10.1478	9.96075	0.018167	Negative
113278	C20orf54	9.3779	9.13633	8.00466	0.018167	Negative
88745	C6orf153	11.3238	11.1503	11.013	0.018167	Negative
221491	C6orf1	10.1145	10.0597	9.60062	0.018167	Negative
138241	C9orf85	8.89159	8.6833	8.45812	0.018167	Negative
10241	CALCOCO2	12.5573	12.4648	12.1182	0.018167	Negative
857	CAV1	14.4047	13.2536	13.0699	0.018167	Negative
858	CAV2	13.7364	13.0624	12.7932	0.018167	Negative
25819	CCRN4L	9.85114	9.51173	9.03285	0.018167	Negative
999	CDH1	14.9233	14.5629	13.8199	0.018167	Negative
5119	CHMP1A	12.6473	12.5563	12.2045	0.018167	Negative
23274	CLEC16A	11.5255	11.49	11.1452	0.018167	Negative
27071	DAPP1	10.9557	10.1298	9.79507	0.018167	Negative
163259	DENND2C	10.8753	10.3114	9.57749	0.018167	Negative
7266	DNAJC7	11.7857	11.9023	11.5624	0.018167	Negative
1774	DNASE1L1	10.8438	10.6325	10.127	0.018167	Negative
83475	DOHH	10.0743	10.1245	9.67006	0.018167	Negative
1828	DSG1	11.9706	10.1503	8.77706	0.018167	Negative
53905	DUOX1	13.0104	12.4212	11.8465	0.018167	Negative
50506	DUOX2	11.3494	10.713	9.9545	0.018167	Negative
79180	EFHD2	13.5339	13.3511	12.8838	0.018167	Negative
9982	FGFBP1	13.6907	12.1628	12.1854	0.018167	Negative
23770	FKBP8	13.7387	13.6588	13.4328	0.018167	Negative
23150	FRMD4B	11.7829	11.4045	11.0394	0.018167	Negative
2589	GALNT1	13.3942	12.9913	12.7859	0.018167	Negative
119391	GSTO2	8.77598	8.51823	7.92575	0.018167	Negative
2997	GYS1	12.9719	12.6645	12.4954	0.018167	Negative
55142	HAUS2	11.1949	11.0895	10.7832	0.018167	Negative
9146	HGS	13.547	13.2586	13.0584	0.018167	Negative
3236	HOXD10	9.94581	9.3235	8.35659	0.018167	Negative
22824	HSPA4L	11.2801	11.0063	10.2341	0.018167	Negative
3315	HSPB1	17.2437	16.8097	16.1661	0.018167	Negative
3363	HTR7	8.32634	7.28389	6.46836	0.018167	Negative
3419	IDH3A	12.0619	12.1099	11.5961	0.018167	Negative
83982	IFI27L2	10.5581	10.2727	9.80757	0.018167	Negative
3556	IL1RAP	12.6995	12.1942	11.6001	0.018167	Negative
125476	INO80C	9.97377	9.58561	9.21263	0.018167	Negative
9270	ITGB1BP1	11.4783	11.2148	11.0654	0.018167	Negative
85450	ITPRIP	12.6998	12.489	12.0418	0.018167	Negative
10524	KAT5	11.3154	11.3027	10.9962	0.018167	Negative
10089	KCNK7	7.58338	6.81773	6.2109	0.018167	Negative
54793	KCTD9	11.5484	11.3302	10.9596	0.018167	Negative
55180	LINS1	10.3114	10.2897	9.79585	0.018167	Negative
154761	LOC154761	8.01836	7.18675	6.99144	0.018167	Negative
389333	LOC389333	8.35842	8.26728	7.67978	0.018167	Negative
554202	LOC554202	8.83963	7.03094	6.93128	0.018167	Negative
7851	MALL	13.8257	12.4513	11.9965	0.018167	Negative
375449	MAST4	12.9121	12.5587	11.8514	0.018167	Negative
4258	MGST2	10.8815	10.9404	10.2858	0.018167	Negative
2872	MKNK2	14.0195	13.6782	13.3175	0.018167	Negative
79148	MMP28	10.2032	9.52345	8.63623	0.018167	Negative
4641	MYO1C	14.0866	13.9271	13.6166	0.018167	Negative
4664	NAB1	13.0645	12.7584	12.487	0.018167	Negative
25791	NGEF	9.88234	9.06422	8.46165	0.018167	Negative
4815	NINJ2	7.71184	8.0984	7.10549	0.018167	Negative
348938	NIPAL4	11.4766	10.5287	9.88622	0.018167	Negative
9572	NR1D1	11.7264	11.6749	10.6988	0.018167	Negative
50814	NSDHL	11.1405	10.9204	10.6642	0.018167	Negative
254552	NUDT8	9.49931	9.40238	8.85051	0.018167	Negative
8650	NUMB	12.5941	12.4761	12.1594	0.018167	Negative
8638	OASL	10.7663	9.93149	9.16386	0.018167	Negative
4967	OGDH	13.6961	13.6554	13.2437	0.018167	Negative
26578	OSTF1	11.5533	11.2967	10.8426	0.018167	Negative
5066	PAM	13.1336	12.6612	12.5151	0.018167	Negative
219988	PATL1	13.0948	12.8276	12.6905	0.018167	Negative
375033	PEAR1	8.82802	8.45945	8.04502	0.018167	Negative
653583	PHLDB3	10.2559	9.81136	9.41053	0.018167	Negative
5338	PLD2	11.9296	11.6873	11.4083	0.018167	Negative
57449	PLEKHG5	12.3583	11.716	11.4635	0.018167	Negative
26073	POLDIP2	12.7802	12.7438	12.4415	0.018167	Negative
5436	POLR2G	11.5679	11.3864	11.2129	0.018167	Negative
5453	POU3F1	9.0773	7.51225	6.73212	0.018167	Negative
11191	PTENP1	9.37109	9.23978	8.85413	0.018167	Negative
284119	PTRF	14.3766	14.0695	13.5504	0.018167	Negative
29108	PYCARD	11.7683	11.4834	10.7613	0.018167	Negative
10890	RAB10	14.5345	14.1699	13.9716	0.018167	Negative
26056	RAB11FIP5	11.7346	11.534	11.3419	0.018167	Negative
4218	RAB8A	12.5362	12.48	12.1524	0.018167	Negative
353091	RAET1G	8.48756	7.02096	6.4511	0.018167	Negative
5910	RAP1GDS1	11.4592	11.1853	10.9088	0.018167	Negative
5912	RAP2B	13.0432	12.5735	12.2669	0.018167	Negative
5925	RB1	12.7556	13.0031	12.2964	0.018167	Negative
8601	RGS20	9.20833	7.59503	7.44743	0.018167	Negative
80352	RNF39	9.326	8.80736	8.00905	0.018167	Negative
6274	S100A3	8.19997	7.48175	7.51474	0.018167	Negative
54809	SAMD9	13.7545	13.5093	12.499	0.018167	Negative
10066	SCAMP2	12.771	12.8031	12.3672	0.018167	Negative
89866	SEC16B	8.65657	8.94881	7.64313	0.018167	Negative
10801	2016-09-09	14.7616	14.6398	14.3847	0.018167	Negative
153769	SH3RF2	12.0907	11.5246	10.8853	0.018167	Negative
92799	SHKBP1	12.5116	12.4312	12.2565	0.018167	Negative
6513	SLC2A1	16.2933	15.4213	14.8862	0.018167	Negative
90853	SPOCD1	8.65592	8.12208	7.24571	0.018167	Negative
6699	SPRR1B	15.8256	14.3835	12.348	0.018167	Negative
6810	STX4	10.7696	10.6436	10.2844	0.018167	Negative
6835	SURF2	10.0661	9.60801	9.44308	0.018167	Negative
6883	TAF12	10.2002	9.90419	9.54915	0.018167	Negative
26000	TBC1D10B	12.3388	12.3312	12.0157	0.018167	Negative
7083	TK1	12.853	12.6748	12.2846	0.018167	Negative
25816	TNFAIP8	11.0837	10.9024	10.3386	0.018167	Negative
27348	TOR1B	11.0262	10.8307	10.4536	0.018167	Negative
7162	TPBG	12.7756	12.3552	11.9607	0.018167	Negative
84790	TUBA1C	15.3921	15.1038	14.9075	0.018167	Negative
55236	UBA6	12.8676	12.7014	12.3336	0.018167	Negative
7323	UBE2D3	13.4404	13.3731	13.1138	0.018167	Negative
7332	UBE2L3	12.6204	12.5001	12.2022	0.018167	Negative
65264	UBE2Z	13.0735	12.9187	12.663	0.018167	Negative
219699	UNC5B	12.2815	12.4294	11.5311	0.018167	Negative
7422	VEGFA	13.5844	12.6821	12.6781	0.018167	Negative
7447	VSNL1	12.5718	11.7087	11.2691	0.018167	Negative
134430	WDR36	12.0741	12.0247	11.6138	0.018167	Negative
22911	WDR47	11.2861	11.2548	10.713	0.018167	Negative
29062	WDR91	11.0562	10.8916	10.4349	0.018167	Negative
54361	WNT4	9.95906	9.557	8.53036	0.018167	Negative
23099	ZBTB43	11.1125	10.8262	10.4873	0.018167	Negative
79670	ZCCHC6	11.8462	11.5747	11.325	0.018167	Negative
84885	ZDHHC12	12.0773	11.6792	11.3917	0.018167	Negative
29800	ZDHHC1	9.80238	9.79932	8.78003	0.018167	Negative
90850	ZNF598	12.8336	12.5613	12.4109	0.018167	Negative
2535	FZD2	8.47591	8.9757	9.42899	0.0181796	Positive
147965	FAM98C	9.30145	9.36299	8.79923	0.0185056	Negative
338442	GPR109A	9.70361	9.16981	8.24162	0.0185056	Negative
142678	MIB2	12.036	11.8621	11.5649	0.0185056	Negative
161753	ODF3L1	5.73058	5.61571	4.42385	0.0185056	Negative
221458	KIF6	2.92914	4.68499	4.21551	0.0185553	Positive
11072	DUSP14	11.4154	11.1523	10.643	0.0189241	Negative
729633	MRS2P2	5.13635	5.47904	5.62554	0.0189241	Positive
349196	LOC349196	3.28827	5.18851	5.01918	0.0192783	Positive
80318	GKAP1	4.86365	6.37689	6.43412	0.0192856	Positive
79823	C2orf34	8.12547	8.11754	7.64749	0.0196393	Negative
124808	CCDC43	10.8267	10.6469	10.3561	0.0196393	Negative
8818	DPM2	11.7291	11.3679	11.226	0.0196393	Negative
90576	ZNF799	7.05449	7.05629	6.51483	0.0196393	Negative
8395	PIP5K1B	4.42451	6.01664	5.99858	0.0199889	Positive
729085	FAM198A	3.7352	5.59219	5.56802	0.0208092	Positive
596	BCL2	8.39304	9.22208	9.3136	0.0258242	Positive
283987	C17orf28	7.90617	9.27632	9.02049	0.0258242	Positive
56985	C17orf48	8.05234	8.51617	8.40678	0.0258242	Positive
84865	CCDC142	8.88998	9.24436	9.27651	0.0258242	Positive
1602	DACH1	5.28415	5.99333	6.75005	0.0258242	Positive
80333	KCNIP4	5.40734	5.7617	5.94963	0.0258242	Positive
158399	ZNF483	5.09877	6.2989	6.5924	0.0258242	Positive
57188	ADAMTSL3	4.77531	7.12479	7.09871	0.0263196	Positive
60509	AGBL5	10.3843	10.7633	10.9716	0.0263196	Positive
7840	ALMS1	11.1404	11.7582	11.6993	0.0263196	Positive
8125	ANP32A	11.4901	11.814	11.8496	0.0263196	Positive
347	APOD	6.593	8.73522	8.43348	0.0263196	Positive
57412	AS3MT	6.50967	7.41056	8.31043	0.0263196	Positive
145407	C14orf37	7.0302	8.0994	7.88014	0.0263196	Positive
116151	C20orf108	11.9755	12.6121	12.6663	0.0263196	Positive
783	CACNB2	5.55476	7.14477	6.8227	0.0263196	Positive
152185	CCDC52	10.231	10.56	10.6849	0.0263196	Positive
23552	CDK20	6.28355	7.18943	7.3281	0.0263196	Positive
89832	CHRFAM7A	4.54377	6.04705	5.83555	0.0263196	Positive
1756	DMD	8.21312	9.70445	9.88794	0.0263196	Positive
1795	DOCK3	5.42471	7.13807	6.70771	0.0263196	Positive
151194	FAM119A	8.80652	9.1941	9.2987	0.0263196	Positive
63895	FAM38B	5.40747	6.91777	6.98164	0.0263196	Positive
2192	FBLN1	12.0021	13.005	13.221	0.0263196	Positive
401237	FLJ22536	5.63675	6.32517	6.75372	0.0263196	Positive
89944	GLB1L2	5.6076	7.93268	7.92333	0.0263196	Positive
64395	GMCL1	9.91129	10.3829	10.2841	0.0263196	Positive
221914	GPC2	5.4806	5.88214	6.64279	0.0263196	Positive
51704	GPRC5B	8.10333	9.42799	9.38764	0.0263196	Positive
57212	KIAA0495	8.62001	9.43491	9.54997	0.0263196	Positive
284217	LAMA1	7.70936	8.64736	9.28701	0.0263196	Positive
89884	LHX4	4.1574	4.33829	4.82191	0.0263196	Positive
202181	LOC202181	7.01712	7.98803	7.9652	0.0263196	Positive
54799	MBTD1	10.2333	10.6825	10.6986	0.0263196	Positive
90634	N4BP2L1	7.3682	8.66254	8.55452	0.0263196	Positive
284702	NCRNA00201	10.7348	11.091	11.3547	0.0263196	Positive
80714	PBX4	5.22486	5.80346	5.80853	0.0263196	Positive
51585	PCF11	10.7975	11.3599	11.2072	0.0263196	Positive
26227	PHGDH	10.4332	12.196	12.4649	0.0263196	Positive
5335	PLCG1	12.1424	12.401	12.5453	0.0263196	Positive
10935	PRDX3	12.3543	12.7154	12.6922	0.0263196	Positive
285368	PRRT3	7.12027	7.89771	7.74917	0.0263196	Positive
5860	QDPR	9.64133	9.8831	9.95712	0.0263196	Positive
115273	RAB42	4.95193	5.78579	5.80762	0.0263196	Positive
83937	RASSF4	8.73221	9.57246	9.74942	0.0263196	Positive
116362	RBP7	6.14107	6.93495	7.23826	0.0263196	Positive
340526	RGAG4	6.22997	7.62772	7.63121	0.0263196	Positive
644511	RPL13AP6	3.02115	3.49815	3.68317	0.0263196	Positive
6422	SFRP1	7.46208	9.16842	10.1911	0.0263196	Positive
10998	SLC27A5	6.92165	7.59415	7.77885	0.0263196	Positive
6663	SOX10	3.65818	5.78648	6.05419	0.0263196	Positive
27148	STK36	9.46607	10.1646	10.1596	0.0263196	Positive
6919	TCEA2	8.61806	9.18829	9.26719	0.0263196	Positive
64759	TNS3	11.3773	11.9494	11.9726	0.0263196	Positive
9865	TRIL	7.59778	9.01621	8.89809	0.0263196	Positive
8187	ZNF239	5.60762	6.70778	6.64868	0.0263196	Positive
55422	ZNF331	8.33802	9.56115	9.38431	0.0263196	Positive
84924	ZNF566	8.05138	8.91912	8.81613	0.0263196	Positive
80095	ZNF606	8.0536	8.94402	9.07734	0.0263196	Positive
285989	ZNF789	7.52784	8.05598	8.09506	0.0263196	Positive
7554	ZNF8	8.74132	9.07661	9.22884	0.0263196	Positive
53358	SHC3	4.5572	5.2647	5.84734	0.0267311	Positive
84448	ABLIM2	9.23506	8.65272	8.26538	0.0268056	Negative
29777	ABT1	10.8	10.8012	10.6197	0.0268056	Negative
39	ACAT2	10.7038	10.8543	10.2381	0.0268056	Negative
56895	AGPAT4	10.1804	9.64862	9.39915	0.0268056	Negative
55057	AIM1L	10.9896	10.1966	9.27348	0.0268056	Negative
242	ALOX12B	9.01235	8.14857	6.90114	0.0268056	Negative
8546	AP3B1	12.1566	12.0936	11.716	0.0268056	Negative
27350	APOBEC3C	10.8554	10.9184	10.2586	0.0268056	Negative
81873	ARPC5L	11.9595	11.4696	11.4634	0.0268056	Negative
7920	BAT5	11.0957	11.1794	10.8972	0.0268056	Negative
8915	BCL10	11.1074	10.8889	10.4868	0.0268056	Negative
623	BDKRB1	8.89535	8.10946	7.71072	0.0268056	Negative
332	BIRC5	11.1437	10.8364	10.6165	0.0268056	Negative
282991	BLOC1S2	11.214	11.2167	10.7359	0.0268056	Negative
414236	C10orf55	7.77846	7.18782	6.92451	0.0268056	Negative
219833	C11orf45	8.3712	8.06904	7.39379	0.0268056	Negative
55726	C12orf11	11.3989	11.3875	10.9158	0.0268056	Negative
387882	C12orf75	11.36	10.9929	10.5565	0.0268056	Negative
26099	C1orf144	13.3793	13.2316	13.0547	0.0268056	Negative
729515	C6orf35	9.92473	9.82191	9.34686	0.0268056	Negative
286207	C9orf117	5.61952	5.46389	5.2006	0.0268056	Negative
10487	CAP1	14.5547	14.3221	14.2148	0.0268056	Negative
90324	CCDC97	11.5407	11.4793	11.2313	0.0268056	Negative
83605	CCM2	11.6702	11.3014	11.0207	0.0268056	Negative
1072	CFL1	15.8775	15.6399	15.4876	0.0268056	Negative
9635	CLCA2	15.2646	14.507	13.1816	0.0268056	Negative
80347	COASY	12.2377	12.2133	11.9284	0.0268056	Negative
54951	COMMD8	10.6533	10.5288	10.1885	0.0268056	Negative
440359	CSDAP1	9.1743	8.99883	8.66699	0.0268056	Negative
1595	CYP51A1	12.4668	12.6018	12.024	0.0268056	Negative
10540	DCTN2	12.6132	12.5506	12.3261	0.0268056	Negative
84259	DCUN1D5	10.6719	10.6067	10.3082	0.0268056	Negative
79016	DDA1	11.7097	11.7029	11.4797	0.0268056	Negative
85455	DISP2	7.07001	7.0099	5.91152	0.0268056	Negative
1893	ECM1	13.1225	12.415	12.0289	0.0268056	Negative
1944	EFNA3	10.9866	10.3022	10.0387	0.0268056	Negative
112399	EGLN3	11.0469	10.3032	9.5674	0.0268056	Negative
8892	EIF2B2	10.7057	10.5334	10.4299	0.0268056	Negative
2000	ELF4	12.8655	12.626	12.2171	0.0268056	Negative
256364	EML3	11.4293	11.3412	11.1007	0.0268056	Negative
1969	EPHA2	13.5647	13.0256	12.7421	0.0268056	Negative
29924	EPN1	13.7145	13.497	13.3809	0.0268056	Negative
84923	FAM104A	11.54	11.5059	11.2095	0.0268056	Negative
162427	FAM134C	12.1387	12.3021	11.7749	0.0268056	Negative
729830	FAM160A1	10.1788	10.2426	9.85877	0.0268056	Negative
128876	FAM83C	10.8799	10.2823	8.733	0.0268056	Negative
113828	FAM83F	10.8596	10.492	9.74196	0.0268056	Negative
375061	FAM89A	10.4183	10.0083	9.70969	0.0268056	Negative
56929	FEM1C	11.7058	11.4733	11.1415	0.0268056	Negative
2630	GBAP1	8.70279	8.18385	7.97494	0.0268056	Negative
51022	GLRX2	8.69149	8.56826	8.36385	0.0268056	Negative
26091	HERC4	11.7071	11.4664	11.3603	0.0268056	Negative
8347	HIST1H2BC	8.98048	8.18482	7.81517	0.0268056	Negative
51155	HN1	13.026	12.6506	12.5009	0.0268056	Negative
3229	HOXC13	9.03762	8.64464	8.09116	0.0268056	Negative
3303	HSPA1A	15.0885	14.9728	14.3817	0.0268056	Negative
26353	HSPB8	11.2873	11.5548	10.0485	0.0268056	Negative
3422	IDI1	11.8729	11.6872	11.3408	0.0268056	Negative
80853	JHDM1D	12.2232	11.6866	11.1673	0.0268056	Negative
11104	KATNA1	9.87449	9.83175	9.58643	0.0268056	Negative
9424	KCNK6	11.143	10.5679	9.98034	0.0268056	Negative
57648	KIAA1522	14.3434	14.165	13.7872	0.0268056	Negative
55614	KIF16B	11.4639	11.4754	10.6501	0.0268056	Negative
3958	LGALS3	13.2186	13.0963	12.4428	0.0268056	Negative
728643	LOC728643	8.05412	7.54338	6.55262	0.0268056	Negative
54947	LPCAT2	12.0375	11.8403	11.3128	0.0268056	Negative
284348	LYPD5	10.2887	9.64307	8.95913	0.0268056	Negative
5606	MAP2K3	11.8054	11.7661	11.4422	0.0268056	Negative
4293	MAP3K9	10.1963	9.70696	9.53994	0.0268056	Negative
93487	MAPK1IP1L	13.3127	13.2011	12.8779	0.0268056	Negative
129642	MBOAT2	12.1971	11.5769	11.1316	0.0268056	Negative
4155	MBP	11.6094	11.4755	10.8452	0.0268056	Negative
4170	MCL1	15.1553	14.8907	14.6986	0.0268056	Negative
85377	MICALL1	13.8559	13.5147	13.1695	0.0268056	Negative
92259	MRPS36	9.55049	9.44057	9.0615	0.0268056	Negative
4643	MYO1E	12.6413	12.4522	12.0075	0.0268056	Negative
80155	NAA15	12.4728	12.4407	12.1418	0.0268056	Negative
8774	NAPG	11.3925	11.2472	10.7426	0.0268056	Negative
23154	NCDN	11.3927	11.3728	11.0498	0.0268056	Negative
54820	NDE1	12.132	12.0548	11.7046	0.0268056	Negative
4747	NEFL	10.9415	9.60689	8.28973	0.0268056	Negative
441478	NRARP	13.0136	12.3844	12.0768	0.0268056	Negative
51251	NT5C3	10.9133	10.6681	10.3465	0.0268056	Negative
30833	NT5C	10.5116	10.435	10.0739	0.0268056	Negative
24145	PANX1	11.3689	10.9938	10.7547	0.0268056	Negative
56106	PCDHGA10	9.1701	7.89695	7.47349	0.0268056	Negative
56097	PCDHGC5	8.46983	7.24972	6.68938	0.0268056	Negative
5091	PC	12.3884	11.8403	11.3976	0.0268056	Negative
56034	PDGFC	10.7702	10.0574	9.74946	0.0268056	Negative
9124	PDLIM1	14.2047	13.8876	13.5167	0.0268056	Negative
5229	PGGT1B	9.85885	9.75811	9.36079	0.0268056	Negative
7262	PHLDA2	11.6531	10.9811	10.6695	0.0268056	Negative
5292	PIM1	12.5917	12.2642	11.9629	0.0268056	Negative
257000	PLAC2	10.9748	10.1925	9.72792	0.0268056	Negative
5329	PLAUR	11.9278	11.1888	11.1403	0.0268056	Negative
5356	PLRG1	11.3582	11.3002	10.9867	0.0268056	Negative
83449	PMFBP1	6.00668	6.29603	4.86967	0.0268056	Negative
84687	PPP1R9B	12.9068	12.6143	12.3607	0.0268056	Negative
5527	PPP2R5C	12.8512	12.8007	12.49	0.0268056	Negative
639	PRDM1	12.2494	11.9173	11.2593	0.0268056	Negative
5685	PSMA4	12.9976	12.9991	12.6867	0.0268056	Negative
5689	PSMB1	13.1682	13.0317	12.8316	0.0268056	Negative
5690	PSMB2	13.4928	13.3754	13.1437	0.0268056	Negative
5718	PSMD12	12.0755	11.9564	11.6952	0.0268056	Negative
81607	PVRL4	12.4324	11.9434	11.2993	0.0268056	Negative
5817	PVR	12.3271	11.7684	11.8089	0.0268056	Negative
9545	RAB3D	12.5216	12.4272	12.0852	0.0268056	Negative
23637	RABGAP1	12.2502	12.1651	11.9536	0.0268056	Negative
5875	RABGGTA	11.4261	11.117	10.9729	0.0268056	Negative
5898	RALA	12.3712	12.1089	11.8832	0.0268056	Negative
80346	REEP4	12.0566	11.9973	11.6111	0.0268056	Negative
57140	RNPEPL1	12.7492	12.851	12.4245	0.0268056	Negative
10371	SEMA3A	9.72482	9.22099	8.78623	0.0268056	Negative
6446	SGK1	13.8778	14.2082	13.2699	0.0268056	Negative
157285	SGK223	12.3028	11.8916	11.5132	0.0268056	Negative
22933	SIRT2	11.7303	11.5831	11.2319	0.0268056	Negative
6566	SLC16A1	13.407	12.9632	12.8321	0.0268056	Negative
125206	SLC5A10	6.23181	5.89693	5.55405	0.0268056	Negative
91607	SLFN11	10.8003	10.6898	10.0643	0.0268056	Negative
64089	SNX16	10.139	9.90063	9.6496	0.0268056	Negative
8724	SNX3	13.0515	12.9949	12.6666	0.0268056	Negative
84926	SPRYD3	11.9393	11.7459	11.4259	0.0268056	Negative
80765	STARD5	10.2057	9.85945	9.18959	0.0268056	Negative
112755	STX1B	6.56581	6.44188	5.87076	0.0268056	Negative
8802	SUCLG1	11.6014	11.6373	11.2494	0.0268056	Negative
26115	TANC2	13.0185	12.559	12.1994	0.0268056	Negative
7074	TIAM1	11.4632	11.1836	10.8091	0.0268056	Negative
54962	TIPIN	9.0663	9.0639	8.68483	0.0268056	Negative
374395	TMEM179B	11.5026	11.3997	11.1177	0.0268056	Negative
255919	TMEM188	9.64071	9.55597	9.18932	0.0268056	Negative
25963	TMEM87A	12.317	12.2345	11.7689	0.0268056	Negative
83590	TMUB1	11.2334	10.9695	10.7589	0.0268056	Negative
3371	TNC	16.2959	15.5823	15.017	0.0268056	Negative
84951	TNS4	15.0173	14.5231	13.834	0.0268056	Negative
10140	TOB1	11.8332	11.6825	11.1734	0.0268056	Negative
146691	TOM1L2	13.0483	12.5289	12.2355	0.0268056	Negative
84134	TOMM40L	9.71382	9.64379	9.3477	0.0268056	Negative
27433	TOR2A	10.2923	9.99567	9.71166	0.0268056	Negative
7286	TUFT1	11.9391	11.4662	10.9603	0.0268056	Negative
7317	UBA1	14.9106	14.756	14.5454	0.0268056	Negative
92912	UBE2Q2	12.1384	12.0684	11.6189	0.0268056	Negative
7518	XRCC4	9.28281	8.95388	8.64007	0.0268056	Negative
10652	YKT6	12.807	12.4997	12.2963	0.0268056	Negative
677	ZFP36L1	15.2695	14.9972	14.5813	0.0268056	Negative
728640	LOC728640	5.99376	6.60422	6.44731	0.0272539	Positive
90060	CCDC120	11.1637	10.7975	10.5415	0.0272815	Negative
1839	HBEGF	11.4945	10.9959	10.4322	0.0272815	Negative
84808	C1orf170	8.16982	7.30172	6.77654	0.027747	Negative
79363	C1orf89	7.38672	7.22462	6.89909	0.0277676	Negative
441089	LOC441089	9.07161	8.80722	8.65322	0.0277676	Negative
10912	GADD45G	6.22409	7.67169	7.49083	0.0282717	Positive
154	ADRB2	9.47266	8.77816	8.13465	0.0287656	Negative
548321	FAM27A	4.61159	4.79662	3.84487	0.0287656	Negative
26025	PCDHGA12	7.22972	7.338	6.61585	0.0287656	Negative
170680	PSORS1C2	6.19193	5.29738	4.82689	0.0287656	Negative
253724	LOC253724	3.66452	4.49022	4.53681	0.0293288	Positive
5383	PMS2L5	6.85319	6.39137	6.38865	0.0297207	Negative
339983	NAT8L	3.81063	4.68898	5.44754	0.0299315	Positive
91977	MYOZ3	2.69966	3.40736	3.2607	0.0305263	Positive
113177	C19orf36	6.14129	5.66043	5.01379	0.0307756	Negative
100131551	LOC100131551	6.35366	5.39105	5.27966	0.0307756	Negative
126668	TDRD10	2.0918	3.45542	3.47012	0.0310441	Positive
79857	FLJ13224	3.47261	4.38254	4.10488	0.0311127	Positive
387841	RPL13AP20	4.52022	4.78614	5.05021	0.0328918	Positive
55472	C8orf39	5.18901	5.63019	5.72156	0.0360442	Positive
114900	C1QTNF4	2.93008	3.92474	3.95618	0.0367459	Positive
80150	ASRGL1	5.51309	6.97725	6.98747	0.0374368	Positive
432369	ATP5EP2	6.38527	6.68966	6.90933	0.0374368	Positive
388341	C17orf76	5.83104	6.31947	6.68647	0.0374368	Positive
64084	CLSTN2	6.39856	8.09169	7.5007	0.0374368	Positive
10675	CSPG5	4.73048	5.57529	5.97443	0.0374368	Positive
79083	MLPH	6.42107	8.07714	8.10979	0.0374368	Positive
138474	TAF1L	6.26208	6.85362	6.76652	0.0374368	Positive
112	ADCY6	9.51043	10.1127	10.4092	0.0381162	Positive
83543	AIF1L	9.44778	9.71396	10.4713	0.0381162	Positive
9590	AKAP12	9.48949	10.5424	10.5235	0.0381162	Positive
216	ALDH1A1	8.59214	11.3559	11.036	0.0381162	Positive
201283	AMZ2P1	7.29834	8.05838	7.9197	0.0381162	Positive
51130	ASB3	9.6187	9.94172	9.84925	0.0381162	Positive
93010	B3GNT7	8.13345	9.13633	9.44515	0.0381162	Positive
91653	BOC	8.71363	10.0601	10.1631	0.0381162	Positive
9256	BZRAP1	7.14882	8.34017	8.30465	0.0381162	Positive
220979	C10orf25	5.82951	6.61464	6.56544	0.0381162	Positive
140688	C20orf112	9.89216	10.3955	10.5167	0.0381162	Positive
84273	C4orf14	10.7869	11.3583	11.1537	0.0381162	Positive
375444	C5orf34	7.58957	7.72763	8.1685	0.0381162	Positive
79974	C7orf58	6.81017	8.35374	8.27273	0.0381162	Positive
79846	C7orf63	6.11427	6.96457	6.92753	0.0381162	Positive
828	CAPS	7.29397	7.9387	8.02787	0.0381162	Positive
875	CBS	9.1628	9.90651	10.482	0.0381162	Positive
1183	CLCN4	5.80535	7.21896	7.27338	0.0381162	Positive
54504	CPVL	7.87924	9.25803	9.38422	0.0381162	Positive
1356	CP	4.45545	7.70757	7.00473	0.0381162	Positive
84809	CROCCL1	9.55096	10.0641	9.8699	0.0381162	Positive
1441	CSF3R	6.99433	7.81099	7.64096	0.0381162	Positive
56474	CTPS2	9.69545	9.89291	10.0459	0.0381162	Positive
6387	CXCL12	8.28389	9.76948	9.53003	0.0381162	Positive
26999	CYFIP2	8.22255	9.76439	9.467	0.0381162	Positive
440081	DDX12	9.232	9.69338	9.70237	0.0381162	Positive
1788	DNMT3A	10.082	10.5499	10.7908	0.0381162	Positive
196403	DTX3	9.57121	10.1983	10.2637	0.0381162	Positive
100130771	EFCAB10	4.67634	4.85846	5.21829	0.0381162	Positive
2047	EPHB1	5.10887	7.19063	7.05902	0.0381162	Positive
57700	FAM160B1	10.8286	11.2043	11.0911	0.0381162	Positive
25817	FAM19A5	5.98047	7.64546	7.77042	0.0381162	Positive
10160	FARP1	11.0681	11.8373	11.9116	0.0381162	Positive
2327	FMO2	7.60512	9.49589	9.44199	0.0381162	Positive
284802	FRG1B	8.52446	9.29995	9.15179	0.0381162	Positive
2639	GCDH	9.64875	10.1751	10.1336	0.0381162	Positive
2784	GNB3	4.50474	5.25731	5.59402	0.0381162	Positive
26354	GNL3	11.5772	11.8023	11.9014	0.0381162	Positive
8820	HESX1	3.02316	3.94065	4.1217	0.0381162	Positive
3146	HMGB1	13.607	13.8631	13.9436	0.0381162	Positive
3382	ICA1	5.76411	7.59232	7.75527	0.0381162	Positive
54556	ING3	8.6405	9.00467	9.0186	0.0381162	Positive
3767	KCNJ11	3.64145	5.81084	5.31795	0.0381162	Positive
10656	KHDRBS3	6.82526	8.12397	8.15717	0.0381162	Positive
51176	LEF1	9.56682	10.3537	10.4179	0.0381162	Positive
100129637	LOC100129637	8.8251	9.1621	9.15039	0.0381162	Positive
150776	LOC150776	10.0551	10.3498	10.4216	0.0381162	Positive
200030	LOC200030	9.98953	10.3989	10.3219	0.0381162	Positive
729375	LOC729375	6.36059	6.92474	7.08361	0.0381162	Positive
84695	LOXL3	7.05182	8.09149	8.15265	0.0381162	Positive
1902	LPAR1	9.36914	9.93827	10.0728	0.0381162	Positive
9663	LPIN2	10.2772	10.4863	10.934	0.0381162	Positive
4232	MEST	10.8395	11.4371	11.4764	0.0381162	Positive
10797	MTHFD2	12.0298	12.3224	12.4459	0.0381162	Positive
4678	NASP	12.5265	12.631	12.8335	0.0381162	Positive
4867	NPHP1	6.74358	7.04523	7.28488	0.0381162	Positive
4306	NR3C2	5.33581	7.12837	6.73593	0.0381162	Positive
83714	NRIP2	5.82014	6.82011	6.67017	0.0381162	Positive
80228	ORAI2	9.77158	10.548	10.5972	0.0381162	Positive
27344	PCSK1N	6.12111	7.19539	7.97907	0.0381162	Positive
5140	PDE3B	8.26045	9.70069	9.33355	0.0381162	Positive
57161	PELI2	8.4101	9.858	9.76394	0.0381162	Positive
5203	PFDN4	10.0715	10.2928	10.3059	0.0381162	Positive
200576	PIKFYVE	10.9934	11.4703	11.3752	0.0381162	Positive
51177	PLEKHO1	10.0329	10.7753	10.8246	0.0381162	Positive
23129	PLXND1	11.8467	12.2161	12.5823	0.0381162	Positive
53635	PTOV1	12.225	12.4074	12.6009	0.0381162	Positive
7837	PXDN	12.0809	12.5937	12.8996	0.0381162	Positive
11159	RABL2A	8.41737	8.91964	8.98466	0.0381162	Positive
23132	RAD54L2	9.74109	10.0329	10.2093	0.0381162	Positive
55698	RADIL	5.82373	7.46384	7.48128	0.0381162	Positive
5915	RARB	7.36546	9.4079	8.78674	0.0381162	Positive
55544	RBM38	11.0484	11.6661	11.6303	0.0381162	Positive
348093	RBPMS2	6.43766	7.95702	8.35703	0.0381162	Positive
8490	RGS5	11.0493	12.1934	11.917	0.0381162	Positive
6252	RTN1	5.89083	7.32606	6.92866	0.0381162	Positive
23157	2016-09-06	9.76713	10.6419	10.5673	0.0381162	Positive
123096	SLC25A29	9.96425	10.5194	10.6079	0.0381162	Positive
6599	SMARCC1	12.7859	13.0224	13.1973	0.0381162	Positive
6659	SOX4	12.9006	13.3315	13.7751	0.0381162	Positive
6671	SP4	9.2814	9.66874	9.66222	0.0381162	Positive
9806	SPOCK2	8.86714	10.0577	9.89992	0.0381162	Positive
6480	ST6GAL1	9.26707	10.8808	10.5583	0.0381162	Positive
3925	STMN1	12.899	13.4789	13.6885	0.0381162	Positive
53346	TM6SF1	7.07656	7.73248	7.78619	0.0381162	Positive
84899	TMTC4	9.78305	10.175	10.3493	0.0381162	Positive
54765	TRIM44	11.5986	12.0547	12.0663	0.0381162	Positive
8295	TRRAP	12.7608	13.2534	13.2128	0.0381162	Positive
340348	TSPAN33	8.75163	9.47758	9.51214	0.0381162	Positive
7267	TTC3	12.8546	13.1546	13.3229	0.0381162	Positive
645840	TXNRD3IT1	8.50066	8.92719	9.10036	0.0381162	Positive
8975	USP13	9.81657	10.4784	10.6221	0.0381162	Positive
7508	XPC	10.3084	10.6707	10.6133	0.0381162	Positive
253461	ZBTB38	12.0436	12.5485	12.6004	0.0381162	Positive
7693	ZNF134	8.5194	9.1649	8.95362	0.0381162	Positive
84450	ZNF512	10.1417	10.7237	10.6331	0.0381162	Positive
90233	ZNF551	8.1618	8.93013	8.72226	0.0381162	Positive
84765	ZNF577	7.01251	7.61639	7.80621	0.0381162	Positive
65251	ZNF649	7.77992	8.34103	8.64952	0.0381162	Positive
349075	ZNF713	6.68861	7.29525	7.68107	0.0381162	Positive
345462	ZNF879	5.76764	7.38276	6.75704	0.0381162	Positive
9406	ZRANB2	11.5981	11.8609	11.8767	0.0381162	Positive
650655	ABCA17P	3.2757	4.0902	4.07556	0.0385551	Positive
80035	C15orf28	4.48531	5.05201	5.31032	0.0385551	Positive
2498	FTHL3	5.1755	5.3557	5.69588	0.0385551	Positive
55324	ABCF3	11.7999	11.8205	11.5405	0.0387834	Negative
116983	ACAP3	12.2891	12.0535	11.7246	0.0387834	Negative
54	ACP5	11.8943	11.6711	11.112	0.0387834	Negative
100	ADA	10.4454	10.0993	9.78174	0.0387834	Negative
84632	AFAP1L2	11.7664	11.3897	10.7457	0.0387834	Negative
202	AIM1	13.4102	13.0992	12.7948	0.0387834	Negative
9255	AIMP1	11.5103	11.4112	11.1985	0.0387834	Negative
205	AK3L1	11.1108	10.5184	10.2799	0.0387834	Negative
59344	ALOXE3	8.52819	8.15757	6.80075	0.0387834	Negative
286	ANK1	7.39846	7.42824	6.50983	0.0387834	Negative
301	ANXA1	16.4014	15.361	15.1499	0.0387834	Negative
8907	AP1M1	11.7898	11.8193	11.5015	0.0387834	Negative
10053	AP1M2	11.6904	11.3171	11.0727	0.0387834	Negative
8862	APLN	8.90685	7.57151	7.85198	0.0387834	Negative
57636	ARHGAP23	13.8836	13.763	13.3891	0.0387834	Negative
7984	ARHGEF5	11.9399	11.5752	11.2709	0.0387834	Negative
379	ARL4D	10.9182	10.2857	10.0976	0.0387834	Negative
56938	ARNTL2	11.5712	11.0532	10.4997	0.0387834	Negative
10094	ARPC3	13.0204	12.9795	12.6805	0.0387834	Negative
84164	ASCC2	12.2615	12.2133	11.9029	0.0387834	Negative
535	ATP6V0A1	11.9382	12.0408	11.4889	0.0387834	Negative
374868	ATP9B	10.1675	10.2905	9.75502	0.0387834	Negative
80115	BAIAP2L2	9.21146	8.80117	7.94697	0.0387834	Negative
631	BFSP1	7.79797	7.60273	7.21749	0.0387834	Negative
8553	BHLHE40	14.1952	13.9187	13.4847	0.0387834	Negative
79609	C14orf138	9.30467	9.35915	8.96183	0.0387834	Negative
126695	C1orf172	10.7444	10.4835	9.91954	0.0387834	Negative
148304	C1orf74	9.73033	9.1887	8.92343	0.0387834	Negative
79640	C22orf46	10.0887	10.0974	9.61581	0.0387834	Negative
132720	C4orf32	10.1638	9.99847	9.24932	0.0387834	Negative
55071	C9orf40	9.1215	8.73866	8.76545	0.0387834	Negative
810	CALML3	14.5625	14.3458	12.8995	0.0387834	Negative
829	CAPZA1	13.6299	13.4688	13.117	0.0387834	Negative
9973	CCS	10.093	9.95423	9.66489	0.0387834	Negative
55664	CDC37L1	9.59644	9.47616	9.14618	0.0387834	Negative
10978	CLP1	9.50063	9.43079	9.07337	0.0387834	Negative
22883	CLSTN1	15.3318	15.1223	14.6931	0.0387834	Negative
1258	CNGB1	8.72477	7.63165	6.48328	0.0387834	Negative
56998	CTNNBIP1	12.1877	11.7892	11.5155	0.0387834	Negative
9547	CXCL14	14.8872	13.5782	12.5035	0.0387834	Negative
23002	DAAM1	11.486	11.3596	10.966	0.0387834	Negative
26007	DAK	11.2023	11.234	10.8373	0.0387834	Negative
285761	DCBLD1	11.5785	11.1119	10.4843	0.0387834	Negative
123879	DCUN1D3	9.34769	9.04737	8.77045	0.0387834	Negative
55308	DDX19A	11.1068	11.0937	10.9114	0.0387834	Negative
1729	DIAPH1	13.9459	13.6785	13.4941	0.0387834	Negative
8632	DNAH17	10.7153	10.7205	9.32192	0.0387834	Negative
8193	DPF1	8.24572	7.46606	7.11002	0.0387834	Negative
10072	DPP3	12.306	12.0852	11.8599	0.0387834	Negative
1824	DSC2	15.2348	14.4478	13.6327	0.0387834	Negative
10938	EHD1	12.3531	12.1671	11.9483	0.0387834	Negative
9844	ELMO1	10.4683	10.7508	9.88062	0.0387834	Negative
26610	ELP4	9.90249	9.96988	9.62581	0.0387834	Negative
83481	EPPK1	13.2859	12.4946	12.1305	0.0387834	Negative
2110	ETFDH	10.1237	9.95284	9.58189	0.0387834	Negative
2114	ETS2	13.8574	13.5238	13.2314	0.0387834	Negative
54932	EXD3	9.15726	8.85219	8.69333	0.0387834	Negative
2137	EXTL3	12.8349	12.4879	12.212	0.0387834	Negative
81889	FAHD1	10.8042	10.8123	10.4114	0.0387834	Negative
83640	FAM103A1	9.86151	9.89961	9.55482	0.0387834	Negative
642273	FAM110C	9.5373	9.03072	8.20834	0.0387834	Negative
26071	FAM127B	12.0357	11.9963	11.6858	0.0387834	Negative
89848	FCHSD1	9.71634	9.60377	9.05781	0.0387834	Negative
51343	FZR1	12.2879	12.3232	11.912	0.0387834	Negative
2697	GJA1	14.8601	14.2544	13.591	0.0387834	Negative
2700	GJA3	9.45227	9.39231	7.56141	0.0387834	Negative
2773	GNAI3	13.1486	13.1089	12.8403	0.0387834	Negative
8111	GPR68	10.491	9.82488	9.53068	0.0387834	Negative
196996	GRAMD2	8.20216	7.55209	7.20325	0.0387834	Negative
3030	HADHA	13.3243	13.3526	13.0891	0.0387834	Negative
3038	HAS3	13.2064	12.5146	11.561	0.0387834	Negative
3006	HIST1H1C	11.2477	10.4869	10.0593	0.0387834	Negative
85236	HIST1H2BK	12.6116	11.9181	11.8948	0.0387834	Negative
3396	ICT1	10.3449	10.1508	9.94089	0.0387834	Negative
56300	IL1F9	10.5634	8.62447	8.2489	0.0387834	Negative
122961	ISCA2	9.55321	9.47851	9.28063	0.0387834	Negative
3675	ITGA3	15.256	14.2929	14.0823	0.0387834	Negative
51528	JKAMP	11.5001	11.5164	11.1239	0.0387834	Negative
54442	KCTD5	11.9022	11.6686	11.4285	0.0387834	Negative
9764	KIAA0513	10.0635	10.3059	9.36148	0.0387834	Negative
7071	KLF10	13.0895	12.9371	12.2871	0.0387834	Negative
9314	KLF4	13.1645	12.6069	12.0738	0.0387834	Negative
5655	KLK10	12.8847	12.6966	11.3953	0.0387834	Negative
144501	KRT80	12.3713	11.7537	11.0258	0.0387834	Negative
114294	LACTB	9.72334	9.65629	9.32553	0.0387834	Negative
3939	LDHA	16.5478	16.0551	15.8643	0.0387834	Negative
3949	LDLR	13.7633	13.4482	13.0769	0.0387834	Negative
25845	LOC25845	11.0082	10.7042	10.3694	0.0387834	Negative
349114	LOC349114	9.21524	9.13102	8.74022	0.0387834	Negative
642587	LOC642587	11.8493	11.5261	10.9735	0.0387834	Negative
80131	LRRC8E	10.5869	10.2152	9.90091	0.0387834	Negative
145748	LYSMD4	9.5923	9.59929	9.1398	0.0387834	Negative
54797	MED18	9.2965	9.12104	8.85401	0.0387834	Negative
9927	MFN2	13.4669	13.3193	12.9714	0.0387834	Negative
79157	MFSD11	10.8478	10.8537	10.5011	0.0387834	Negative
84975	MFSD5	10.9012	10.871	10.6041	0.0387834	Negative
4478	MSN	15.6578	15.6684	15.2546	0.0387834	Negative
4598	MVK	10.4504	10.2199	9.82283	0.0387834	Negative
112939	NACC1	13.3776	13.1857	13.0717	0.0387834	Negative
4793	NFKBIB	10.7888	10.6521	10.3955	0.0387834	Negative
64802	NMNAT1	9.02743	8.74382	8.40633	0.0387834	Negative
29959	NRBP1	13.0917	12.8959	12.7129	0.0387834	Negative
84304	NUDT22	10.2474	9.97013	9.71118	0.0387834	Negative
10482	NXF1	12.3189	12.3531	12.0785	0.0387834	Negative
11247	NXPH4	11.1905	10.5384	9.8694	0.0387834	Negative
169611	OLFML2A	12.544	12.1743	11.713	0.0387834	Negative
5034	P4HB	15.6525	15.4416	15.3011	0.0387834	Negative
5110	PCMT1	11.9568	11.7918	11.573	0.0387834	Negative
10611	PDLIM5	13.5239	13.3447	13.0089	0.0387834	Negative
51588	PIAS4	10.0976	10.2142	9.83947	0.0387834	Negative
26030	PLEKHG3	12.7989	12.576	12.1514	0.0387834	Negative
1263	PLK3	10.6019	10.3469	10.0146	0.0387834	Negative
25824	PRDX5	12.6743	12.506	12.1619	0.0387834	Negative
5550	PREP	11.6002	11.5717	11.2321	0.0387834	Negative
5624	PROC	6.41938	5.63927	5.13895	0.0387834	Negative
150696	PROM2	13.7602	13.2266	12.6367	0.0387834	Negative
5695	PSMB7	12.8233	12.4693	12.3202	0.0387834	Negative
5813	PURA	10.7356	10.7649	10.38	0.0387834	Negative
135250	RAET1E	7.88419	6.42736	5.28468	0.0387834	Negative
5900	RALGDS	13.2489	13.073	12.774	0.0387834	Negative
1104	RCC1	11.2629	11.0484	10.7218	0.0387834	Negative
57455	REXO1	12.1621	12.1131	11.8454	0.0387834	Negative
55781	RIOK2	10.1766	10.1514	9.75583	0.0387834	Negative
113157	RPLP0P2	9.01547	8.64296	7.97854	0.0387834	Negative
54949	SDHAF2	11.0517	10.9284	10.6969	0.0387834	Negative
29950	SERTAD1	9.7143	9.6399	9.10488	0.0387834	Negative
6464	SHC1	13.9962	13.5226	13.3718	0.0387834	Negative
84068	SLC10A7	9.67493	9.85927	9.25508	0.0387834	Negative
6581	SLC22A3	8.73125	8.64614	7.50581	0.0387834	Negative
81894	SLC25A28	11.1374	11.0751	10.8146	0.0387834	Negative
113829	SLC35A4	13.1139	12.9817	12.7128	0.0387834	Negative
339665	SLC35E4	8.84628	8.83532	8.12593	0.0387834	Negative
25800	SLC39A6	13.3997	13.0338	12.6689	0.0387834	Negative
22938	SNW1	11.8564	11.7872	11.5533	0.0387834	Negative
6652	SORD	11.2534	11.2351	10.757	0.0387834	Negative
6812	STXBP1	11.4954	11.1874	10.7718	0.0387834	Negative
6850	SYK	12.1519	11.9032	11.1736	0.0387834	Negative
84958	SYTL1	12.0923	12.0367	11.4514	0.0387834	Negative
6911	TBX6	8.4471	8.30489	7.51051	0.0387834	Negative
7056	THBD	13.3678	13.4646	12.4868	0.0387834	Negative
162461	TMEM92	7.62322	7.10926	6.45121	0.0387834	Negative
51330	TNFRSF12A	12.1458	11.4142	11.3595	0.0387834	Negative
8626	TP63	15.756	15.3728	14.7003	0.0387834	Negative
85480	TSLP	7.56301	7.79629	6.87709	0.0387834	Negative
706	TSPO	12.5414	12.6241	12.1752	0.0387834	Negative
7277	TUBA4A	13.6488	13.1656	12.7418	0.0387834	Negative
7336	UBE2V2	11.7287	11.4783	11.3611	0.0387834	Negative
84669	USP32	12.2221	12.132	11.7801	0.0387834	Negative
8673	VAMP8	12.1917	12.1265	11.7936	0.0387834	Negative
7408	VASP	12.5205	12.3731	12.1391	0.0387834	Negative
7417	VDAC2	13.1625	13.0051	12.7331	0.0387834	Negative
55048	VPS37C	11.4471	11.2409	11.0583	0.0387834	Negative
27183	VPS4A	12.2524	12.1556	11.914	0.0387834	Negative
6293	VPS52	11.992	12.0672	11.8095	0.0387834	Negative
54819	ZCCHC10	10.0331	10.0087	9.68546	0.0387834	Negative
79755	ZNF750	12.2441	12.0841	11.0665	0.0387834	Negative
280655	C14orf19	4.62607	5.23705	5.02975	0.039267	Positive
9829	DNAJC6	5.43979	6.93396	6.79364	0.039267	Positive
2788	GNG7	5.7223	7.30662	6.81198	0.039267	Positive
56953	NT5M	5.92437	6.62799	7.0954	0.039267	Positive
50855	PARD6A	5.27728	6.27371	6.10571	0.039267	Positive
5587	PRKD1	6.97438	8.1129	8.10417	0.039267	Positive
83758	RBP5	4.48952	5.25407	5.10044	0.039267	Positive
55964	2016-09-03	7.71743	8.5159	8.94904	0.039267	Positive
944	TNFSF8	4.06471	5.18868	5.19223	0.039267	Positive
11194	ABCB8	11.0484	10.8352	10.6609	0.0394379	Negative
92714	ARRDC1	11.5944	11.229	11.0875	0.0394379	Negative
64771	C6orf106	13.4237	13.2076	13.0108	0.0394379	Negative
9638	FEZ1	10.1423	9.46632	9.31281	0.0394379	Negative
151242	PPP1R1C	6.40456	6.09757	5.60835	0.0394379	Negative
161882	ZFPM1	10.4448	10.3565	9.89359	0.0394379	Negative
51527	C14orf129	11.058	10.779	10.5768	0.0399674	Negative
2041	EPHA1	11.1152	10.8186	10.3214	0.0399674	Negative
3552	IL1A	10.7752	9.14947	8.66435	0.0399674	Negative
79883	PODNL1	9.65572	9.29624	8.68486	0.0399674	Negative
8292	COLQ	4.68199	5.74377	5.80672	0.0399674	Positive
9122	SLC16A4	5.71199	7.04522	6.76811	0.0406554	Positive
23767	FLRT3	9.36734	8.47677	7.54988	0.0413305	Negative
400745	SH2D5	8.83916	7.15514	7.52849	0.0413305	Negative
83942	TSSK1B	3.93496	3.54464	3.21238	0.0413305	Negative
4826	NNAT	5.91278	6.35675	6.44539	0.0422374	Positive
56155	TEX14	2.40865	3.11966	3.46409	0.0436715	Positive
257044	C1orf101	3.45506	4.48648	4.38175	0.0451907	Positive
