# Supplementary material for: Identification of genes associated with histologic tumor grade of esophageal squamous cell carcinoma
Source: FEBS Open Bio. 2017 Jul 28;7(9):1246–57. doi: 10.1002/2211-5463.12228 (PMC5586336; doi:10.1002/2211-5463.12228)
Supplement: Supplementary file 2 — Table S2. The identified differentially expressed genes in G1 versus G2, G2 versus G3 and G3 versus G1. [file FEB4-7-1246-s002.xlsx]

## Sheet: anova
Gene ID	Gene Symbol	P(G2/G1)	P(G3/G1)	P(G3/G2)
7561	ZNF14	2.43602e-05	0.0243266	0.173481
5577	PRKAR2B	4.35139e-05	0.00197391	0.837726
23641	LDOC1	4.54469e-05	0.000189427	0.949445
58473	PLEKHB1	5.72661e-05	0.00863418	0.520801
29984	RHOD	9.4964e-05	3.67377e-05	0.530959
5915	RARB	0.000108745	0.0278102	0.324721
55349	CHDH	0.000109037	0.000401198	0.953009
162972	ZNF550	0.000117846	0.00242974	0.931448
2781	GNAZ	0.000123916	0.000374823	0.931905
122060	SLAIN1	0.000221726	0.0189558	0.550174
56994	CHPT1	0.000221974	0.000481775	0.898052
2487	FRZB	0.000324985	0.00830165	0.841833
347	APOD	0.000375485	0.0104251	0.812755
81621	KAZALD1	0.00046934	0.000224625	0.613715
3767	KCNJ11	0.0004976	0.0273951	0.596543
345462	ZNF879	0.000500714	0.0997556	0.228433
117583	PARD3B	0.000530534	0.00396344	0.994816
8991	SELENBP1	0.000690362	0.0122907	0.873395
5467	PPARD	0.000728978	7.31259e-05	0.310658
56997	CABC1	0.000764	0.00653434	0.980469
1545	CYP1B1	0.000802225	0.000891099	0.811904
201283	AMZ2P1	0.000859591	0.0246984	0.73541
66000	TMEM108	0.000924665	0.000172638	0.426292
777	CACNA1E	0.000934305	0.000482395	0.647658
54863	C9orf167	0.000972899	0.00086608	0.770798
286527	TMSB15B	0.00102842	0.00742112	0.988077
54753	ZNF853	0.00110988	9.7822e-05	0.293056
6480	ST6GAL1	0.00112207	0.032947	0.702475
55540	IL17RB	0.00112796	0.00429313	0.993139
729085	FAM198A	0.00120518	0.00668559	0.998548
221458	KIF6	0.00122132	0.0579807	0.537762
339483	MTMR9L	0.00130777	0.0103824	0.974945
221061	FAM171A1	0.00131381	0.000267961	0.44928
340252	ZNF680	0.00132462	0.0954393	0.389451
1286	COL4A4	0.00137956	0.0174424	0.902934
9467	SH3BP5	0.00142554	0.000843426	0.689625
26227	PHGDH	0.00147737	0.00157602	0.821301
2047	EPHB1	0.00155011	0.0126774	0.966936
57460	PPM1H	0.00156113	0.00142937	0.790454
92370	ACPL2	0.00162131	0.00891141	0.996763
154796	AMOT	0.00168279	0.00189726	0.836458
83714	NRIP2	0.00168328	0.0275983	0.830174
253639	ZNF620	0.00169418	0.00380976	0.953244
10912	GADD45G	0.00169969	0.0226604	0.879076
221178	SPATA13	0.00189775	0.00743258	0.998384
9122	SLC16A4	0.00190601	0.0461873	0.705007
57188	ADAMTSL3	0.0019094	0.00934362	0.999001
139285	FAM123B	0.00192944	0.0206337	0.916784
56605	ERO1LB	0.0019312	0.0184906	0.936302
64084	CLSTN2	0.00199181	0.12321	0.380142
285368	PRRT3	0.00200716	0.0418682	0.746146
64094	SMOC2	0.00202456	0.00841202	0.999715
89832	CHRFAM7A	0.00211491	0.0294107	0.853745
760	CA2	0.00213751	5.35694e-05	0.137497
4256	MGP	0.00243889	0.00780312	0.992323
8313	AXIN2	0.00248592	0.0147701	0.986523
90634	N4BP2L1	0.00254711	0.0210621	0.947552
216	ALDH1A1	0.00258018	0.0273104	0.902173
9254	CACNA2D2	0.0026041	0.0273186	0.903462
79924	ADM2	0.00262108	0.00172568	0.730542
3489	IGFBP6	0.00266941	0.00114641	0.62969
55698	RADIL	0.00274365	0.0102541	0.999122
1026	CDKN1A	0.00290762	0.000232785	0.282569
7188	TRAF5	0.00291553	0.0228794	0.949889
816	CAMK2B	0.00292879	0.006664	0.966579
55422	ZNF331	0.00302701	0.0373687	0.855598
89944	GLB1L2	0.00302869	0.0125403	0.999872
1365	CLDN3	0.00309054	0.0098796	0.994793
349196	LOC349196	0.00314272	0.0252488	0.942925
57221	KIAA1244	0.00315456	0.0082863	0.98213
1356	CP	0.00323907	0.0640343	0.709647
283987	C17orf28	0.00326105	0.0525748	0.774144
4306	NR3C2	0.00328294	0.065665	0.7041
11320	MGAT4A	0.00330293	0.000419624	0.364568
783	CACNB2	0.00332044	0.0591643	0.740789
6252	RTN1	0.00344201	0.0975397	0.574406
51704	GPRC5B	0.00346117	0.0171384	0.993264
3680	ITGA9	0.00352293	0.00700432	0.954314
25817	FAM19A5	0.00353001	0.00733186	0.959897
2788	GNG7	0.0035764	0.122632	0.497791
340526	RGAG4	0.00361302	0.0136302	0.999958
100113407	TMEM170B	0.00363058	0.0060354	0.929309
284207	METRNL	0.00364291	0.00281342	0.776627
10734	STAG3	0.00382529	0.0186825	0.992653
7422	VEGFA	0.00385619	0.0141111	0.999861
3382	ICA1	0.00394298	0.00718522	0.945163
3636	INPPL1	0.00394541	0.0304832	0.938761
5140	PDE3B	0.00398327	0.090712	0.63314
8601	RGS20	0.00399083	0.0071145	0.942313
5994	RFXAP	0.00405593	0.0306805	0.941039
164832	LONRF2	0.0041162	0.00587834	0.907425
84695	LOXL3	0.00434615	0.0100608	0.976262
8395	PIP5K1B	0.00439578	0.0176442	0.999115
79974	C7orf58	0.00468311	0.0251784	0.981288
26999	CYFIP2	0.00474042	0.0666789	0.776341
8986	RPS6KA4	0.00477521	0.000601378	0.365083
50804	MYEF2	0.00478166	0.00218029	0.6572
79857	FLJ13224	0.00478907	0.132211	0.532469
1124	CHN2	0.00498895	0.00493273	0.840795
5332	PLCB4	0.00503292	0.00783079	0.927455
9865	TRIL	0.00512583	0.0334217	0.954357
7275	TUB	0.00526895	0.000536718	0.325524
64855	FAM129B	0.00529935	0.0024979	0.667694
151230	KLHL23	0.00535903	0.000530956	0.320547
6948	TCN2	0.00544511	0.032759	0.963564
6382	SDC1	0.00553101	0.000205764	0.176206
23613	ZMYND8	0.00580791	0.0112368	0.962352
4613	MYCN	0.00583257	0.00621444	0.861168
80303	EFHD1	0.00584755	0.00162881	0.540687
94030	LRRC4B	0.00588252	0.102973	0.673901
692148	SCARNA10	0.00590779	0.00359155	0.732961
90233	ZNF551	0.00599163	0.119153	0.623096
54751	FBLIM1	0.0061401	0.00632792	0.855705
1795	DOCK3	0.006167	0.108245	0.66606
27148	STK36	0.00617244	0.0221373	0.999674
339942	C3orf47	0.00618855	0.00154828	0.515937
50854	C6orf48	0.00639729	0.219829	0.39466
80318	GKAP1	0.00653516	0.0166669	0.990877
26018	LRIG1	0.0067326	0.00820416	0.89226
8490	RGS5	0.00734344	0.110983	0.696445
84968	PNMA6A	0.00737833	0.0257572	0.99946
140825	NEURL2	0.00754311	0.0102635	0.915889
54504	CPVL	0.00780575	0.0130555	0.94996
25849	PARM1	0.00819798	0.0123531	0.935392
145407	C14orf37	0.00825112	0.0955769	0.775362
57161	PELI2	0.00830325	0.0408099	0.974731
63895	FAM38B	0.00839706	0.019858	0.989228
84181	CHD6	0.00855212	0.0343652	0.992378
5585	PKN1	0.00865325	0.00900043	0.867723
6387	CXCL12	0.00881224	0.0768115	0.856319
10149	GPR64	0.00887114	0.00409639	0.673937
283659	PRTG	0.00901702	0.00703757	0.804585
9915	ARNT2	0.00926398	0.00328771	0.607739
57484	RNF150	0.00930485	0.0154383	0.953204
91653	BOC	0.0094568	0.0172442	0.966072
80150	ASRGL1	0.00951309	0.0279756	0.999698
677766	SCARNA2	0.00986485	0.0052532	0.712642
79413	ZBED2	0.00990846	0.00593761	0.742596
147687	ZNF417	0.00991982	0.0472483	0.972677
84273	C4orf14	0.00994363	0.226205	0.477328
84924	ZNF566	0.0101923	0.0652319	0.921304
55084	SOBP	0.0104588	0.0117237	0.888686
254887	ZDHHC23	0.0104997	0.0754385	0.892362
55653	BCAS4	0.0106708	0.0633467	0.933885
7378	UPP1	0.0113681	0.00217191	0.458569
54780	NSMCE4A	0.0114593	0.0835134	0.881426
80199	FUZ	0.0118145	0.0294183	0.996363
3918	LAMC2	0.011903	0.0145707	0.909606
222389	BEND7	0.0119869	0.0030912	0.531023
6624	FSCN1	0.0120157	0.0357366	0.99996
29799	YPEL1	0.0120372	0.0128499	0.882856
79083	MLPH	0.0125389	0.0320081	0.997834
51129	ANGPTL4	0.0127567	0.00494352	0.635875
4185	ADAM11	0.0127769	0.0200305	0.953049
8862	APLN	0.0130529	0.123857	0.786171
728723	LOC728723	0.0130683	0.0250103	0.978438
9829	DNAJC6	0.0131969	0.0663695	0.952804
347735	SERINC2	0.0132512	0.0195472	0.944823
4602	MYB	0.0133106	0.0135355	0.875621
2769	GNA15	0.0134538	0.000251301	0.104393
8292	COLQ	0.0134608	0.0262923	0.981054
1875	E2F5	0.0135144	0.00179089	0.378116
5017	OVOL1	0.0135995	0.00696118	0.70983
9201	DCLK1	0.0136227	0.00110322	0.283673
2327	FMO2	0.0136636	0.0461166	0.995661
440	ASNS	0.0137703	0.154872	0.715043
50855	PARD6A	0.0138254	0.102633	0.858787
57670	KIAA1549	0.0139063	0.00204442	0.400308
7851	MALL	0.0139474	0.0039739	0.55773
23092	ARHGAP26	0.0145581	0.0819811	0.925201
9806	SPOCK2	0.0146694	0.0876778	0.911146
3305	HSPA1L	0.0149246	0.0635736	0.972549
127833	SYT2	0.0151158	0.00789878	0.717582
57622	LRFN1	0.0153208	0.00522961	0.605635
23157	2016-09-06	0.0155853	0.0702329	0.962791
348093	RBPMS2	0.0158371	0.00766695	0.698503
152189	CMTM8	0.0159056	0.119291	0.840839
8820	HESX1	0.0159736	0.0122945	0.817299
57452	GALNTL1	0.0163396	0.00194863	0.355941
54993	ZSCAN2	0.0164739	0.014132	0.843943
84446	BRSK1	0.0167222	0.00253535	0.407117
7643	ZNF90	0.0170693	0.0333838	0.985514
6281	S100A10	0.0171831	0.00337759	0.46719
201161	CENPV	0.0171981	0.00199965	0.350596
10461	MERTK	0.0172808	0.00302742	0.440004
129080	EMID1	0.0174239	0.00966628	0.736503
51477	ISYNA1	0.0178692	0.00694769	0.642431
3854	KRT6B	0.0179096	0.00187023	0.32902
400745	SH2D5	0.0181824	0.154057	0.782121
8543	LMO4	0.0185586	0.101844	0.913586
7581	ZNF33A	0.0188956	0.0335285	0.977937
7678	ZNF124	0.0190208	0.0148915	0.826315
252995	FNDC5	0.019045	0.0352386	0.982387
5818	PVRL1	0.0190988	0.000308717	0.0906973
283638	KIAA0284	0.0192949	0.0820651	0.962191
202181	LOC202181	0.0198878	0.0589702	0.997319
4188	MDFI	0.0200021	0.00541355	0.548046
2192	FBLN1	0.0201122	0.0139888	0.798507
10656	KHDRBS3	0.0201239	0.0451069	0.9968
3861	KRT14	0.020126	0.000604762	0.143659
6663	SOX10	0.0201345	0.0247522	0.925504
93010	B3GNT7	0.020407	0.00758556	0.632418
7700	ZNF141	0.0211517	0.0173716	0.840843
2059	EPS8	0.0212981	0.015914	0.818004
100129405	MSTO2P	0.0215722	0.0729143	0.987206
6297	SALL2	0.0218186	0.0170216	0.829295
56262	LRRC8A	0.0223187	0.00421159	0.457865
51585	PCF11	0.0223552	0.211084	0.705514
3872	KRT17	0.0224115	0.00858554	0.641944
64768	IPPK	0.0226885	0.00585328	0.536496
6331	SCN5A	0.0229097	0.0021179	0.303959
3755	KCNG1	0.023233	0.00331353	0.392777
1756	DMD	0.0236459	0.0293381	0.931761
6563	SLC14A1	0.023765	0.0353738	0.961268
317749	DHRS4L2	0.0241978	0.00571801	0.514133
27094	KCNMB3	0.0244865	0.171772	0.809999
5331	PLCB3	0.0244951	0.0133991	0.740463
65267	WNK3	0.0250751	0.00069771	0.133339
6199	RPS6KB2	0.0251143	0.00070442	0.134114
93	ACVR2B	0.025182	0.0129396	0.724118
84450	ZNF512	0.0252363	0.134722	0.894529
56985	C17orf48	0.0253526	0.19191	0.775952
10589	DRAP1	0.0254175	0.00755572	0.574762
857	CAV1	0.0259804	0.0258803	0.89093
353091	RAET1G	0.0260297	0.00598302	0.507265
396	ARHGDIA	0.0260784	0.00412907	0.416022
114900	C1QTNF4	0.0260826	0.053711	0.995416
286887	KRT6C	0.026434	0.00317744	0.354989
284802	FRG1B	0.0265215	0.161944	0.848165
253724	LOC253724	0.0266221	0.0476952	0.985595
1241	LTB4R	0.0270702	0.00103656	0.1672
23394	ADNP	0.0281115	0.111158	0.955642
81873	ARPC5L	0.028156	0.0631611	0.999274
5329	PLAUR	0.0281996	0.0476867	0.981023
57212	KIAA0495	0.0282092	0.0312092	0.915164
55544	RBM38	0.0283366	0.0907826	0.985241
5223	PGAM1	0.0285326	0.00149813	0.207925
64423	INF2	0.0289153	0.0539716	0.990455
22936	ELL2	0.0290177	0.00107617	0.162469
6273	S100A2	0.0290332	0.0269067	0.878211
113026	PLCD3	0.0291469	0.0119057	0.663453
3853	KRT6A	0.0292172	0.00159151	0.212913
257044	C1orf101	0.0292699	0.114257	0.955767
10458	BAIAP2	0.029591	0.00113649	0.166348
5358	PLS3	0.0298275	0.00137476	0.189304
8744	TNFSF9	0.0303768	0.00298057	0.312505
54986	ULK4	0.0308733	0.0186956	0.773125
2639	GCDH	0.0309689	0.106703	0.973304
6138	RPL15	0.0318221	0.12001	0.957437
57633	LRRN1	0.0318419	0.0190262	0.770238
944	TNFSF8	0.0319373	0.0731077	0.999953
83937	RASSF4	0.0323502	0.0241032	0.828691
3909	LAMA3	0.033379	0.00451766	0.37871
84617	TUBB6	0.033464	0.0098374	0.573649
201799	TMEM154	0.0335992	0.000723499	0.106329
57539	WDR35	0.0342133	0.0395573	0.929359
8187	ZNF239	0.0342188	0.101218	0.988061
93100	NAPRT1	0.0342547	0.00450945	0.372312
84809	CROCCL1	0.034579	0.365999	0.553063
51177	PLEKHO1	0.0348407	0.0569455	0.981754
29903	CCDC106	0.0350477	0.04467	0.947502
10152	ABI2	0.035109	0.0462096	0.952847
5817	PVR	0.0352317	0.112846	0.97821
8061	FOSL1	0.0361268	0.0131675	0.634187
375387	LRRC33	0.0361326	0.0304891	0.862622
26499	PLEK2	0.0361869	0.0295749	0.854897
10397	NDRG1	0.0364028	0.00978047	0.549393
401647	GOLGA7B	0.0368991	0.000138356	0.0237826
3868	KRT16	0.0369062	0.00216572	0.220515
9982	FGFBP1	0.0370961	0.0894728	0.999085
646851	LOC646851	0.0373075	0.0039042	0.322734
1849	DUSP7	0.0375716	0.00107758	0.130818
79862	ZNF669	0.0379657	0.104762	0.991694
57449	PLEKHG5	0.0379913	0.00977747	0.53778
6419	SETMAR	0.038527	0.0562526	0.970536
5228	PGF	0.0395461	0.00937248	0.515581
79805	VASH2	0.0397518	0.00131821	0.145055
1183	CLCN4	0.0398813	0.0733312	0.994102
2011	MARK2	0.0401468	0.0107515	0.548695
5453	POU3F1	0.0409098	0.00562898	0.380297
301	ANXA1	0.0410446	0.0324559	0.850239
9520	NPEPPS	0.0410703	0.0194276	0.710166
3675	ITGA3	0.0415018	0.0301768	0.829085
84668	FAM126A	0.0417659	0.0168109	0.664068
221527	ZBTB12	0.0424512	0.0227335	0.746062
5836	PYGL	0.042823	0.0306652	0.825911
4753	NELL2	0.0428595	0.00217136	0.196429
647024	C6orf132	0.0430704	0.01345	0.591747
900	CCNG1	0.0432525	0.462136	0.481622
4122	MAN2A2	0.0435874	0.0658555	0.977731
126668	TDRD10	0.0442111	0.090719	0.999555
79846	C7orf63	0.0445027	0.116174	0.992721
5954	RCN1	0.0447526	0.0353963	0.852694
1308	COL17A1	0.0449825	0.00564381	0.358422
5744	PTHLH	0.0450262	0.0166625	0.640617
5587	PRKD1	0.0451903	0.100231	0.999779
148229	ATP8B3	0.0452127	0.0057253	0.360385
30846	EHD2	0.0454795	0.00331823	0.252119
387509	GPR153	0.0463043	0.00808714	0.435708
2770	GNAI1	0.046691	0.015943	0.617677
3084	NRG1	0.0467281	0.0796038	0.991034
6455	SH3GL1	0.0468176	0.00159316	0.14508
6464	SHC1	0.0470994	0.0202553	0.684679
57209	ZNF248	0.0472379	0.0612497	0.958463
126917	IFFO2	0.0475668	0.00217197	0.180329
91608	RASL10B	0.0480129	0.00443456	0.294056
55700	MAP7D1	0.0484502	0.00409657	0.2772
158399	ZNF483	0.0486805	0.0313915	0.800928
30001	ERO1L	0.0487501	0.00988946	0.473469
9220	TIAF1	0.0490949	0.000200908	0.0239807
6274	S100A3	0.0500511	0.12732	0.992286
138429	PIP5KL1	0.0511412	0.0138488	0.551758
152926	PPM1K	0.0515273	0.0495678	0.903498
647033	PA2G4P4	0.0522569	0.0451731	0.87903
7840	ALMS1	0.0523868	0.160398	0.967564
8908	GYG2	0.0527816	0.0085894	0.416725
2150	F2RL1	0.0529019	0.0101657	0.45863
203	AK1	0.0532165	0.00432229	0.267991
51308	REEP2	0.0534685	0.04161	0.853454
1612	DAPK1	0.0535155	0.0111175	0.478962
624	BDKRB2	0.0536137	0.0106783	0.467834
5317	PKP1	0.0540454	0.00620823	0.336256
154761	LOC154761	0.0541441	0.0371628	0.820548
220979	C10orf25	0.0542306	0.144397	0.98581
80228	ORAI2	0.0544904	0.0848601	0.985784
146691	TOM1L2	0.0549479	0.00604907	0.326922
9256	BZRAP1	0.0553013	0.127902	0.996833
83758	RBP5	0.0554079	0.244236	0.866626
84283	TMEM79	0.0554653	0.00930879	0.423673
114804	RNF157	0.0558047	0.00676428	0.347317
80313	LRRC27	0.0561471	0.0350387	0.79508
6835	SURF2	0.0564038	0.0202695	0.63364
23186	RCOR1	0.0564152	0.00483671	0.276739
80095	ZNF606	0.0568511	0.0593244	0.923946
147968	CAPN12	0.0573725	0.00271285	0.181166
55672	NBPF1	0.058368	0.155087	0.983631
5468	PPARG	0.0587218	0.00204855	0.143466
6513	SLC2A1	0.0604921	0.00533528	0.280561
8337	HIST2H2AA3	0.0618399	0.0110365	0.437653
115273	RAB42	0.0620211	0.110616	0.99761
2673	GFPT1	0.0631887	0.109215	0.996275
56106	PCDHGA10	0.0633057	0.0272917	0.688737
55835	CENPJ	0.063356	0.0748273	0.950951
254102	EHBP1L1	0.0638505	0.0051005	0.260971
100128640	LOC100128640	0.0638766	0.0278319	0.692016
222171	PRR15	0.0641525	0.118571	0.999132
122416	ANKRD9	0.0643829	0.0407091	0.801807
6147	RPL23A	0.0649053	0.353433	0.747453
9066	SYT7	0.0650331	0.00975203	0.393499
6282	S100A11	0.0650456	0.00138997	0.0953664
5460	POU5F1	0.0656367	0.000952634	0.0687958
3898	LAD1	0.0657712	0.00118305	0.0824655
152877	FAM53A	0.0663362	0.0204393	0.5885
828	CAPS	0.0672657	0.0735972	0.938447
2810	SFN	0.0676768	0.00298325	0.168231
10848	PPP1R13L	0.0678681	0.00578486	0.271432
26098	C10orf137	0.0680764	0.0518295	0.854226
148898	C1orf213	0.0682036	0.125943	0.999449
858	CAV2	0.068928	0.0217497	0.59548
115811	IQCD	0.0690853	0.0108019	0.402547
51655	RASD1	0.0698205	0.0668345	0.91136
321	APBA2	0.0702918	0.0925572	0.971209
10935	PRDX3	0.0703833	0.172936	0.986572
115557	GEFT	0.0706757	0.0563808	0.867447
1441	CSF3R	0.0712251	0.283184	0.869423
9590	AKAP12	0.0714337	0.147118	0.998933
10804	GJB6	0.0720415	0.0118493	0.41435
84808	C1orf170	0.07206	0.00766392	0.313791
728640	LOC728640	0.0721017	0.33023	0.808789
1515	CTSL2	0.0722393	0.0181485	0.528605
2256	FGF11	0.0724597	0.000261071	0.0189246
5912	RAP2B	0.0727568	0.00596673	0.262524
4597	MVD	0.0728948	0.00456602	0.216499
5208	PFKFB2	0.0744164	0.0316318	0.685855
5268	SERPINB5	0.0744291	0.012833	0.425706
5339	PLEC	0.074746	0.0168552	0.497652
26039	SS18L1	0.0748298	0.0496291	0.818707
85236	HIST1H2BK	0.0751037	0.125399	0.996442
26064	RAI14	0.0754017	0.0205507	0.551807
4673	NAP1L1	0.0754615	0.24357	0.930126
92714	ARRDC1	0.0755301	0.0262209	0.624087
126308	MOBKL2A	0.0760648	0.00196766	0.108246
5829	PXN	0.0763332	0.0508113	0.820193
112	ADCY6	0.0767375	0.0157264	0.470879
3163	HMOX2	0.077148	0.000616953	0.0390069
1001	CDH3	0.0775469	0.0171229	0.491273
4140	MARK3	0.0775791	0.00776247	0.299314
10999	SLC27A4	0.0776769	0.019457	0.527005
81876	RAB1B	0.0781803	0.00168427	0.0925021
53833	IL20RB	0.0789505	0.0108491	0.368539
6307	SC4MOL	0.0790377	0.000893966	0.0529061
79905	TMC7	0.0790627	0.0237608	0.580417
27071	DAPP1	0.0791582	0.0255684	0.60213
9610	RIN1	0.0791786	0.00112169	0.064462
646762	LOC646762	0.080108	0.0415999	0.747826
10901	DHRS4	0.0804958	0.0232015	0.567814
9060	PAPSS2	0.08087	0.0138821	0.422903
2706	GJB2	0.0812312	0.0329264	0.671759
91544	UBXN11	0.0815634	0.0691196	0.886826
9423	NTN1	0.0817028	0.0423055	0.747216
280655	C14orf19	0.0824194	0.434901	0.704488
10555	AGPAT2	0.0829688	0.0153881	0.442611
3939	LDHA	0.0831739	0.0299247	0.634984
7693	ZNF134	0.0858612	0.427737	0.726299
10861	SLC26A1	0.0864491	0.0313221	0.637125
374286	CDRT1	0.0865643	0.0196803	0.497789
7475	WNT6	0.0874206	0.0294589	0.614699
4084	MXD1	0.0882633	0.0168546	0.449134
56271	BEX4	0.088656	0.0269486	0.583061
54961	SSH3	0.088784	0.000558728	0.029919
91614	DEPDC7	0.0892465	0.0488486	0.765401
138474	TAF1L	0.0894925	0.264857	0.937722
55274	PHF10	0.0895621	0.171382	0.999393
171023	ASXL1	0.090473	0.0742727	0.881624
63941	NECAB3	0.0916473	0.282182	0.924188
1832	DSP	0.0917078	0.0299013	0.604299
11168	PSIP1	0.0919624	0.0422558	0.71153
11187	PKP3	0.0924028	0.0553842	0.793476
10205	MPZL2	0.0927374	0.0201899	0.484301
554202	LOC554202	0.0933878	0.138399	0.99128
3728	JUP	0.0934742	0.000430594	0.0218584
116151	C20orf108	0.0935322	0.123888	0.979087
115704	EVI5L	0.0935747	0.0113588	0.335408
51330	TNFRSF12A	0.0950662	0.130667	0.984008
9334	B4GALT5	0.0956903	0.0951645	0.929166
84552	PARD6G	0.0961913	0.00257926	0.10612
56971	CEACAM19	0.0967811	0.00071571	0.0337845
284111	SLC13A5	0.0973111	0.00817685	0.258592
23299	BICD2	0.097643	0.00833981	0.261538
303	ANXA2P1	0.0977827	0.0158788	0.404085
57700	FAM160B1	0.0984004	0.422	0.774164
6256	RXRA	0.0986321	0.0165999	0.413064
200030	LOC200030	0.0988037	0.314039	0.905268
596	BCL2	0.0989488	0.118882	0.966282
9185	REPS2	0.0989574	0.0309007	0.590366
51176	LEF1	0.0995008	0.132848	0.981564
123096	SLC25A29	0.0998194	0.0996044	0.931148
10160	FARP1	0.100013	0.126255	0.974153
26505	CNNM3	0.100684	0.144352	0.989653
29775	CARD10	0.10095	0.0100983	0.291471
57655	GRAMD1A	0.101176	0.0675805	0.827385
8295	TRRAP	0.101218	0.233259	0.981218
53346	TM6SF1	0.101353	0.134829	0.981541
54876	DCAF16	0.101999	0.0480454	0.720096
149076	ZNF362	0.103048	0.0525447	0.745242
3552	IL1A	0.103232	0.0592427	0.782102
1944	EFNA3	0.103254	0.0409128	0.665081
441531	PGAM4	0.103925	0.00592192	0.191692
10890	RAB10	0.104002	0.0199362	0.446353
1041	CDSN	0.104909	0.0220799	0.472113
200576	PIKFYVE	0.105499	0.334965	0.896914
138311	FAM69B	0.105562	0.030197	0.562601
64127	NOD2	0.106245	0.0084649	0.245904
10388	SYCP2	0.106442	0.027648	0.533171
9989	PPP4R1	0.106959	0.024723	0.498558
56300	IL1F9	0.107212	0.0940145	0.903119
285989	ZNF789	0.107714	0.146381	0.985456
100131551	LOC100131551	0.107785	0.1263	0.964511
80853	JHDM1D	0.109699	0.0024745	0.088703
57458	TMCC3	0.109957	0.00234306	0.0843842
8503	PIK3R3	0.111044	0.059465	0.761495
54799	MBTD1	0.111314	0.170548	0.996429
3925	STMN1	0.11139	0.050192	0.706381
113146	AHNAK2	0.112642	0.048469	0.691543
7126	TNFAIP1	0.112779	0.000483448	0.0189153
5478	PPIA	0.112891	0.00929752	0.249818
84865	CCDC142	0.113012	0.144073	0.978613
135250	RAET1E	0.113404	0.00714567	0.204066
55034	MOCOS	0.113537	0.064931	0.782421
2171	FABP5	0.114532	0.00425315	0.133667
7508	XPC	0.115015	0.313789	0.936064
27076	LYPD3	0.11508	0.0024548	0.0834041
8938	BAIAP3	0.11588	0.00372004	0.118113
8975	USP13	0.116118	0.0937863	0.884108
6548	SLC9A1	0.116991	0.00409301	0.126614
100134229	LOC100134229	0.117947	0.00130167	0.0457587
79671	NLRX1	0.118059	0.0108835	0.269611
56901	NDUFA4L2	0.118167	0.00334213	0.10561
64395	GMCL1	0.118891	0.364481	0.892783
6422	SFRP1	0.118986	0.0194605	0.400053
771	CA12	0.119133	0.00117776	0.0411667
340348	TSPAN33	0.11929	0.174418	0.994302
23552	CDK20	0.120206	0.12265	0.941427
54765	TRIM44	0.120602	0.18875	0.998376
25946	ZNF385A	0.120722	0.000489669	0.0173897
4326	MMP17	0.122392	0.0364863	0.573114
79038	ZFYVE21	0.122439	0.0144431	0.319978
85456	TNKS1BP1	0.122905	0.0210838	0.411513
80757	TMEM121	0.123977	0.0652197	0.75694
64065	PERP	0.124414	0.00590581	0.160357
6919	TCEA2	0.124555	0.133673	0.952719
117247	SLC16A10	0.124644	0.0453713	0.636872
285966	FAM115C	0.125339	0.0165294	0.344757
3006	HIST1H1C	0.125824	0.0254107	0.45554
23231	SEL1L3	0.125844	0.0906963	0.854331
653583	PHLDB3	0.127619	0.00514125	0.139434
5260	PHKG1	0.128285	0.0387188	0.5762
1025	CDK9	0.12838	0.00803124	0.198439
79098	C1orf116	0.129365	0.0191773	0.372041
389337	ARHGEF37	0.129776	0.0216279	0.401991
7447	VSNL1	0.130398	0.0339068	0.529259
148022	TICAM1	0.130468	0.010852	0.246159
9146	HGS	0.130542	0.0149903	0.311513
6665	SOX15	0.130894	0.0464994	0.628432
79772	MCTP1	0.131944	0.000508935	0.015874
2997	GYS1	0.133572	0.0295379	0.479892
10675	CSPG5	0.13414	0.0414575	0.582955
6023	RMRP	0.136765	0.0203177	0.370444
5315	PKM2	0.136922	0.00390389	0.10216
2784	GNB3	0.137264	0.0474604	0.618969
9547	CXCL14	0.137984	0.00920826	0.205844
1828	DSG1	0.138844	0.0127972	0.263142
3613	IMPA2	0.138846	0.0511836	0.639911
54756	IL17RD	0.139262	0.0411447	0.567786
3930	LBR	0.139558	0.251027	0.997282
54933	RHBDL2	0.14018	0.00334322	0.0867707
84838	ZNF496	0.140569	0.0158205	0.304042
11159	RABL2A	0.140784	0.154951	0.961061
379	ARL4D	0.141288	0.0876218	0.811028
286077	FAM83H	0.141874	0.0528826	0.64333
201175	SH3D20	0.141885	0.0130685	0.262088
9638	FEZ1	0.142193	0.11311	0.885269
5066	PAM	0.143333	0.0855848	0.799203
11092	C9orf9	0.143743	0.0750846	0.755735
440081	DDX12	0.145132	0.222388	0.999138
56998	CTNNBIP1	0.145451	0.0191059	0.33784
253461	ZBTB38	0.145575	0.173716	0.975599
56895	AGPAT4	0.14596	0.0478664	0.600617
2709	GJB5	0.146719	0.00659146	0.147522
147700	KLC3	0.146819	0.0204759	0.351869
10509	SEMA4B	0.147454	0.00171717	0.0442435
56413	LTB4R2	0.147738	0.0123879	0.242447
3852	KRT5	0.150285	0.00803069	0.169195
10472	ZNF238	0.150997	0.0661962	0.69718
56034	PDGFC	0.15133	0.0584067	0.654209
51706	CYB5R1	0.151985	0.0293762	0.436584
1119	CHKA	0.152614	0.0472431	0.580811
6744	SSFA2	0.152693	0.00259059	0.0619815
8347	HIST1H2BC	0.152841	0.0523146	0.613888
2707	GJB3	0.153781	0.00572852	0.124395
55432	YOD1	0.154737	0.0642989	0.678906
7748	ZNF195	0.154744	0.0956758	0.81138
166647	GPR125	0.154817	0.0280443	0.417714
83605	CCM2	0.15498	0.0157075	0.277411
55214	LEPREL1	0.155186	0.0176629	0.30213
64834	ELOVL1	0.155343	0.0037699	0.0852414
3691	ITGB4	0.156087	0.0201058	0.330081
65108	MARCKSL1	0.156944	0.00991438	0.191829
81706	PPP1R14C	0.157172	0.0683302	0.69412
84985	FAM83A	0.157176	0.0322098	0.452047
623	BDKRB1	0.157347	0.0465107	0.565027
7430	EZR	0.157988	0.0249842	0.380405
90527	DUOXA1	0.158148	0.0164755	0.282199
2630	GBAP1	0.159622	0.0705298	0.699537
54556	ING3	0.159833	0.228121	0.996904
56097	PCDHGC5	0.162837	0.0589449	0.6315
196403	DTX3	0.16288	0.191502	0.976312
51155	HN1	0.16295	0.0735266	0.706571
644511	RPL13AP6	0.16305	0.076635	0.720492
54329	GPR85	0.163505	0.0278874	0.398932
10998	SLC27A5	0.164694	0.114171	0.848369
1824	DSC2	0.165337	0.00521278	0.105318
4000	LMNA	0.165509	0.000951756	0.0211338
7499	XG	0.166444	0.0966835	0.791909
90850	ZNF598	0.167071	0.0431827	0.520199
25855	BRMS1	0.16756	0.0213181	0.323812
51130	ASB3	0.168698	0.502094	0.83964
5383	PMS2L5	0.169753	0.260435	0.999926
54742	LY6K	0.171719	0.0262125	0.367388
7262	PHLDA2	0.172202	0.0632585	0.635462
65986	ZBTB10	0.172999	0.100281	0.791547
6591	SNAI2	0.173363	0.0585496	0.606743
9424	KCNK6	0.173514	0.0063445	0.118073
84885	ZDHHC12	0.175015	0.0240326	0.339913
8821	INPP4B	0.175535	0.056579	0.590699
147040	KCTD11	0.175866	0.0399577	0.478236
55666	NPLOC4	0.176428	0.033858	0.428243
388341	C17orf76	0.176663	0.0217525	0.313553
85014	TMEM141	0.177997	0.0114989	0.189605
54407	SLC38A2	0.178032	0.0342236	0.428307
5875	RABGGTA	0.178897	0.0662364	0.637399
205	AK3L1	0.180179	0.083729	0.716086
51586	MED15	0.180995	0.0292351	0.379546
57707	KIAA1609	0.182016	0.00519328	0.0932714
79642	ARSJ	0.182315	0.0530944	0.555767
84687	PPP1R9B	0.182454	0.0142772	0.220038
8111	GPR68	0.182508	0.0747058	0.671784
7739	ZNF185	0.182844	0.00754078	0.128946
2589	GALNT1	0.183782	0.0593683	0.590163
9270	ITGB1BP1	0.18451	0.0487588	0.523666
2125	EVPL	0.184814	0.0148779	0.224407
6487	ST3GAL3	0.18486	0.0546499	0.560271
80194	TMEM134	0.184929	0.000307568	0.00546367
1788	DNMT3A	0.186392	0.0597972	0.587413
100129637	LOC100129637	0.186645	0.308739	0.997619
57412	AS3MT	0.18695	0.00862836	0.141115
441478	NRARP	0.18782	0.0661639	0.619154
6566	SLC16A1	0.188679	0.126048	0.839071
619383	SCARNA9	0.189406	0.0915811	0.729599
125476	INO80C	0.190616	0.0107451	0.166295
8974	P4HA2	0.191617	0.0379775	0.433603
84787	SUV420H2	0.192236	0.0846318	0.696552
81617	CAB39L	0.19398	0.0500415	0.513915
26277	TINF2	0.195215	0.0687332	0.61796
222962	SLC29A4	0.195439	0.0241574	0.309024
729375	LOC729375	0.196183	0.138014	0.856149
65251	ZNF649	0.196258	0.0575345	0.555368
56155	TEX14	0.196566	0.072245	0.632718
57121	LPAR5	0.196982	0.0159363	0.221946
9743	ARHGAP32	0.198794	0.0119678	0.17365
221400	TDRD6	0.200832	0.0239489	0.299265
3156	HMGCR	0.203037	0.00877256	0.129778
1606	DGKA	0.203385	0.00553998	0.0857228
9686	VGLL4	0.204058	0.15187	0.874375
6768	ST14	0.204523	0.00749512	0.111901
80328	ULBP2	0.204585	0.0319031	0.363695
149986	LSM14B	0.205342	0.0966035	0.719263
1176	AP3S1	0.205894	0.0130699	0.179728
8125	ANP32A	0.206664	0.234868	0.977402
113452	TMEM54	0.206843	0.0188146	0.240942
1947	EFNB1	0.207151	0.00163057	0.0256408
162494	RHBDL3	0.208834	0.0332417	0.367919
349075	ZNF713	0.20909	0.0475227	0.47041
8364	HIST1H4C	0.209096	0.048741	0.47829
230	ALDOC	0.209416	0.0330347	0.36537
22822	PHLDA1	0.21169	0.0698046	0.592694
83481	EPPK1	0.212254	0.0883244	0.674891
10652	YKT6	0.214309	0.0455424	0.448513
92312	MEX3A	0.215831	0.011789	0.155916
125228	C18orf19	0.215901	0.0849198	0.654325
650655	ABCA17P	0.217008	0.331212	0.999413
10089	KCNK7	0.217264	0.0290351	0.321252
50488	MINK1	0.217276	0.00444954	0.0638223
23650	TRIM29	0.217396	0.0156333	0.19639
8818	DPM2	0.217618	0.112921	0.753718
148304	C1orf74	0.217657	0.0836611	0.645874
1212	CLTB	0.219914	0.00921618	0.122819
91977	MYOZ3	0.220302	0.488492	0.924516
60509	AGBL5	0.223493	0.0719003	0.582083
157285	SGK223	0.224394	0.0193059	0.225696
79087	ALG12	0.225902	0.263282	0.000874062
1969	EPHA2	0.226692	0.0797237	0.612901
51527	C14orf129	0.228299	0.0415096	0.399054
84304	NUDT22	0.22835	0.0191227	0.219716
257364	SNX33	0.230806	0.0133542	0.160284
84765	ZNF577	0.231298	0.153978	0.840643
80035	C15orf28	0.231487	0.102303	0.694849
414236	C10orf55	0.235204	0.108114	0.708913
404550	C16orf74	0.23526	0.0112875	0.135105
2872	MKNK2	0.23627	0.0130443	0.152649
116362	RBP7	0.236364	0.131037	0.776997
283149	BCL9L	0.236631	0.0240399	0.254658
6883	TAF12	0.236854	0.00738896	0.0911332
113263	GLCCI1	0.237791	0.0240409	0.253351
29924	EPN1	0.239918	0.0857384	0.61656
23150	FRMD4B	0.240484	0.0194577	0.210412
151194	FAM119A	0.24301	0.184008	0.883186
5355	PLP2	0.243269	0.0084817	0.0998392
2950	GSTP1	0.243387	0.0182928	0.197061
64759	TNS3	0.243935	0.318864	0.997184
196996	GRAMD2	0.244043	0.087124	0.615536
10468	FST	0.246232	0.0412263	0.371145
5695	PSMB7	0.246313	0.124608	0.743375
23616	SH3BP1	0.246801	0.000983126	0.0112861
1838	DTNB	0.247861	0.0527002	0.440075
140688	C20orf112	0.249896	0.205009	0.908019
55057	AIM1L	0.25053	0.0102242	0.113919
4296	MAP3K11	0.253648	0.0047269	0.0538938
348938	NIPAL4	0.254414	0.0604867	0.473556
2970	GTF2IP1	0.254541	0.154725	0.809845
7518	XRCC4	0.255847	0.0239076	0.232873
3363	HTR7	0.258146	0.0444253	0.375429
156	ADRBK1	0.260004	0.0107229	0.113211
1072	CFL1	0.26053	0.0713559	0.519012
3713	IVL	0.26152	0.00213001	0.0229551
25923	ATL3	0.261802	0.125669	0.722862
4293	MAP3K9	0.264058	0.169945	0.830162
257000	PLAC2	0.264266	0.0843889	0.571826
55809	TRERF1	0.265678	0.0135296	0.135913
154	ADRB2	0.267546	0.0296268	0.264265
54920	DUS2L	0.267925	0.0326166	0.285124
6699	SPRR1B	0.267932	0.00474817	0.0497259
85377	MICALL1	0.268868	0.022295	0.207456
170680	PSORS1C2	0.268882	0.106062	0.648419
4826	NNAT	0.269579	0.245946	0.93929
1893	ECM1	0.27023	0.101254	0.62907
24139	EML2	0.27089	0.00299913	0.0307499
23612	PHLDA3	0.271143	0.0111272	0.110617
115004	C6orf150	0.272232	0.0887618	0.577746
25791	NGEF	0.272684	0.0581153	0.434319
5091	PC	0.273017	0.0463182	0.367351
81565	NDEL1	0.273716	0.0352596	0.296629
56953	NT5M	0.274963	0.0737289	0.508467
55071	C9orf40	0.275458	0.432957	0.992516
5910	RAP1GDS1	0.275613	0.0240689	0.215021
150776	LOC150776	0.27587	0.227923	0.912432
162417	NAGS	0.275883	0.00302171	0.0300444
9842	PLEKHM1	0.276337	0.00934134	0.0914366
2595	GANC	0.277861	0.0232673	0.206907
83590	TMUB1	0.277877	0.049733	0.38101
1382	CRABP2	0.278705	0.0308982	0.261473
348487	FAM131C	0.280879	0.0175648	0.159741
9406	ZRANB2	0.281777	0.344833	0.994417
8877	SPHK1	0.282253	0.0265041	0.226863
10897	YIF1A	0.283752	0.0188139	0.167585
27433	TOR2A	0.28381	0.0312511	0.258636
55611	OTUB1	0.283933	0.061402	0.435891
24145	PANX1	0.283967	0.0846694	0.543315
5499	PPP1CA	0.28444	0.00552482	0.0525666
26115	TANC2	0.285046	0.0552806	0.402384
152185	CCDC52	0.285272	0.171388	0.80547
127602	DNAH14	0.285371	0.0705905	0.478837
578	BAK1	0.288504	0.00513233	0.0477358
4232	MEST	0.289226	0.348887	0.993537
875	CBS	0.289381	0.058975	0.416121
1830	DSG3	0.290037	0.00284472	0.0258862
90060	CCDC120	0.291143	0.0743152	0.487895
3914	LAMB3	0.291421	0.0373988	0.290827
374654	KIF7	0.292971	0.0106717	0.0952958
114299	PALM2	0.295002	0.351502	0.992669
4664	NAB1	0.296554	0.0440626	0.3254
7162	TPBG	0.296949	0.0374541	0.285257
51474	LIMA1	0.29742	0.0081832	0.0721534
374907	B3GNT8	0.298046	0.00861288	0.0755938
2800	GOLGA1	0.298646	0.0118311	0.102181
56260	C8orf44	0.298808	0.523319	0.965656
1902	LPAR1	0.299273	0.253899	0.922139
83715	ESPN	0.299544	0.0556841	0.385948
8638	OASL	0.30046	0.0410309	0.303189
304	ANXA2P2	0.300926	0.00779326	0.0675437
8581	LY6D	0.301181	0.123638	0.65884
2535	FZD2	0.304281	0.0440056	0.316357
401237	FLJ22536	0.304439	0.101238	0.578541
5554	PRH1	0.304652	0.0337801	0.254493
79651	RHBDF2	0.305595	0.0102926	0.0864588
2114	ETS2	0.306311	0.0492881	0.343616
11194	ABCB8	0.306529	0.0593885	0.396201
116211	TM4SF19	0.306783	0.0267246	0.20667
2137	EXTL3	0.307999	0.0634438	0.414344
84798	C19orf48	0.308699	0.322146	0.973846
5973	RENBP	0.310566	0.108986	0.597428
84448	ABLIM2	0.31084	0.0937287	0.541368
133923	ZNF474	0.311586	0.00244165	0.0193519
58155	PTBP2	0.311946	0.0945728	0.543073
54981	C9orf95	0.31332	0.0313645	0.231204
92211	CDHR1	0.313761	0.0446485	0.309644
7277	TUBA4A	0.314302	0.0522988	0.350485
8932	MBD2	0.314442	0.00282617	0.0222192
129642	MBOAT2	0.314468	0.0829542	0.493322
7554	ZNF8	0.314689	0.165349	0.753324
54442	KCTD5	0.315118	0.0330529	0.240121
5597	MAPK6	0.31529	0.0121706	0.096894
302	ANXA2	0.316338	0.0126925	0.100364
2697	GJA1	0.316625	0.0269649	0.200203
5624	PROC	0.317351	0.10419	0.571119
53635	PTOV1	0.318332	0.0305228	0.221524
219988	PATL1	0.319759	0.146731	0.699714
58985	IL22RA1	0.319996	0.0289269	0.210065
3315	HSPB1	0.320591	0.0072747	0.0569687
339366	ADAMTSL5	0.321465	0.00761835	0.0593972
23066	CAND2	0.322527	0.0224374	0.165904
53905	DUOX1	0.323012	0.0416107	0.282991
84790	TUBA1C	0.324981	0.0982042	0.538925
60436	TGIF2	0.325658	0.16344	0.7344
25921	ZDHHC5	0.326184	0.00191754	0.0136687
153769	SH3RF2	0.326184	0.0264348	0.189337
112399	EGLN3	0.326241	0.041079	0.276802
5898	RALA	0.32656	0.0607171	0.378483
27344	PCSK1N	0.326756	0.0872078	0.494294
5034	P4HB	0.327085	0.103826	0.556507
159195	USP54	0.327579	0.137634	0.663918
55213	RCBTB1	0.329262	0.0572613	0.358547
284348	LYPD5	0.32945	0.0340159	0.23316
375061	FAM89A	0.329556	0.0892981	0.498881
23207	PLEKHM2	0.330373	0.0205079	0.147875
11247	NXPH4	0.331882	0.0384918	0.256844
22897	CEP164	0.33339	0.0134943	0.0983213
645840	TXNRD3IT1	0.334191	0.201877	0.806312
53358	SHC3	0.335907	0.0717642	0.41806
7336	UBE2V2	0.337236	0.177621	0.752471
55964	2016-09-03	0.337286	0.149539	0.683779
7040	TGFB1	0.338446	0.00442619	0.0311215
9314	KLF4	0.339674	0.0506584	0.314265
8193	DPF1	0.340776	0.18559	0.765457
29907	SNX15	0.3437	0.00461747	0.0316247
79650	C16orf57	0.344858	0.0136661	0.0944554
4170	MCL1	0.345341	0.0987605	0.514115
7286	TUFT1	0.347308	0.0384649	0.242854
7170	TPM3	0.348231	0.0678532	0.386285
339983	NAT8L	0.350338	0.0710925	0.398033
127294	MYOM3	0.350451	0.035975	0.226534
4747	NEFL	0.352724	0.0512733	0.304078
11161	C14orf1	0.352802	0.0279996	0.179535
4338	MOCS2	0.352831	0.0071834	0.0477446
113	ADCY7	0.35315	0.218604	0.815079
10257	ABCC4	0.354336	0.116083	0.562234
2778	GNAS	0.358827	0.0582084	0.330981
84293	C10orf58	0.358965	0.00744651	0.048053
1839	HBEGF	0.359009	0.0355561	0.217327
84899	TMTC4	0.361616	0.208513	0.78674
222584	FAM83B	0.362888	0.218242	0.803383
3556	IL1RAP	0.363725	0.0322523	0.195746
11135	CDC42EP1	0.364934	0.00947488	0.059739
432369	ATP5EP2	0.36654	0.113602	0.53848
3655	ITGA6	0.367719	0.0709467	0.377798
401152	C4orf3	0.368398	0.0303393	0.181953
22992	KDM2A	0.370791	0.00569264	0.0342121
100131496	LOC100131496	0.371534	0.0271004	0.162014
1729	DIAPH1	0.372671	0.127024	0.573291
9124	PDLIM1	0.374426	0.0364306	0.21003
147463	ANKRD29	0.374944	0.00207915	0.0112195
123879	DCUN1D3	0.375394	0.0724238	0.375588
26354	GNL3	0.3756	0.222781	0.797186
6659	SOX4	0.376541	0.0547845	0.2976
6671	SP4	0.376585	0.493424	0.999678
2649	NR6A1	0.379317	0.0988518	0.472293
201176	ARHGAP27	0.379631	0.0154852	0.0915167
23132	RAD54L2	0.38089	0.161143	0.657959
54932	EXD3	0.381663	0.193582	0.732694
285761	DCBLD1	0.382402	0.0231288	0.133683
29959	NRBP1	0.382834	0.0737899	0.373169
163259	DENND2C	0.383099	0.0266194	0.152333
56938	ARNTL2	0.384636	0.0522341	0.278422
10797	MTHFD2	0.384988	0.240508	0.817433
55048	VPS37C	0.38649	0.0864941	0.418797
26091	HERC4	0.38711	0.232879	0.802199
272	AMPD3	0.387297	0.0104008	0.0591691
29095	ORMDL2	0.390431	0.0203644	0.114447
55472	C8orf39	0.39151	0.362258	0.953385
64802	NMNAT1	0.39321	0.0399093	0.213319
80714	PBX4	0.39331	0.492076	0.999923
25800	SLC39A6	0.394264	0.0678733	0.33715
84936	ZFYVE19	0.39634	0.0175575	0.0965129
9819	TSC22D2	0.396497	0.0180757	0.0992717
3664	IRF6	0.399295	0.0142023	0.0770389
54626	HES2	0.402394	0.0149003	0.0797902
283554	GPR137C	0.405719	0.115953	0.498363
57473	ZNF512B	0.407938	0.144249	0.579685
8357	HIST1H3H	0.410181	0.0401991	0.20239
55765	C1orf106	0.412828	0.119904	0.502431
3373	HYAL1	0.412911	0.00338898	0.0156689
10900	RUNDC3A	0.414392	0.0353905	0.177146
57205	ATP10D	0.417244	0.00302974	0.0135161
3146	HMGB1	0.421517	0.330843	0.903699
26578	OSTF1	0.421524	0.00962058	0.0465825
23682	RAB38	0.421535	0.032494	0.159215
1602	DACH1	0.421759	0.0693542	0.316558
1452	CSNK1A1	0.422644	0.00669208	0.0314349
88745	C6orf153	0.427519	0.136168	0.533622
7984	ARHGEF5	0.428513	0.124961	0.499678
80333	KCNIP4	0.429534	0.232591	0.754615
3038	HAS3	0.430266	0.0330978	0.156955
222	ALDH3B2	0.430329	0.00593865	0.0265959
3236	HOXD10	0.43076	0.0203517	0.0970732
5335	PLCG1	0.431146	0.221255	0.73133
51226	COPZ2	0.432057	0.000707248	0.00233336
10487	CAP1	0.432399	0.266064	0.808567
7267	TTC3	0.432924	0.22235	0.73144
202	AIM1	0.43336	0.0925673	0.390151
80790	CMIP	0.435933	0.013792	0.0637513
83882	TSPAN10	0.436211	0.00873753	0.0392824
5338	PLD2	0.436908	0.0628231	0.277552
64114	TMBIM1	0.437089	0.0056881	0.024542
3371	TNC	0.437413	0.143525	0.542698
81788	NUAK2	0.438017	0.0105834	0.0478052
441089	LOC441089	0.440613	0.220403	0.718909
5860	QDPR	0.44219	0.356016	0.913142
5387	PMS2L3	0.442345	0.0466346	0.208083
124808	CCDC43	0.443481	0.0193007	0.0873614
29916	SNX11	0.444869	0.00197369	0.0071598
4335	MNT	0.445124	0.0141281	0.0628325
204219	LASS3	0.44585	0.00189347	0.00678932
55362	TMEM63B	0.446477	0.00591514	0.0244718
1825	DSC3	0.448887	0.0171991	0.0758897
1258	CNGB1	0.44995	0.0875314	0.356193
54873	PALMD	0.450221	0.0151055	0.0659344
5292	PIM1	0.453763	0.119631	0.455463
6599	SMARCC1	0.454211	0.173473	0.60036
387841	RPL13AP20	0.45572	0.103374	0.402973
382	ARF6	0.45594	0.0491322	0.208834
1666	DECR1	0.456771	0.00769217	0.0310849
10072	DPP3	0.456941	0.0985217	0.386065
80352	RNF39	0.457129	0.0275073	0.118469
338442	GPR109A	0.459097	0.0162147	0.0683967
25819	CCRN4L	0.45971	0.0393596	0.166954
64771	C6orf106	0.460553	0.126732	0.469043
8527	DGKD	0.460746	0.18064	0.609867
113177	C19orf36	0.463414	0.0479627	0.199165
1965	EIF2S1	0.464639	0.16332	0.563322
138241	C9orf85	0.466094	0.0910556	0.352572
23623	RUSC1	0.467048	0.0640296	0.25751
51234	TMEM85	0.469112	0.141087	0.500033
338707	B4GALNT4	0.469198	0.0393206	0.161351
8915	BCL10	0.469547	0.0136264	0.0544421
23099	ZBTB43	0.470661	0.0743632	0.29158
9949	AMMECR1	0.472018	0.0108343	0.0420905
64089	SNX16	0.474228	0.102216	0.380676
9263	STK17A	0.475396	0.00297718	0.009758
23129	PLXND1	0.47553	0.116592	0.423295
677	ZFP36L1	0.475637	0.0336963	0.135445
144501	KRT80	0.475993	0.0782937	0.300618
6730	SRP68	0.478258	0.0235029	0.0930736
84926	SPRYD3	0.478316	0.0249083	0.0987813
825	CAPN3	0.478647	0.023583	0.0932585
375449	MAST4	0.482543	0.010109	0.0372349
83982	IFI27L2	0.483548	0.0279383	0.108891
5203	PFDN4	0.48401	0.544076	0.996867
116983	ACAP3	0.484552	0.050878	0.196476
5307	PITX1	0.484612	0.206535	0.640429
3606	IL18	0.485017	0.0148397	0.0558218
10476	ATP5H	0.486389	0.0507802	0.194934
284702	NCRNA00201	0.486975	0.201828	0.627649
10758	TRAF3IP2	0.487128	0.0139068	0.0515944
5436	POLR2G	0.488831	0.135535	0.463418
7837	PXDN	0.491085	0.262868	0.741273
54868	TMEM104	0.491958	0.0272762	0.102913
79850	FAM57A	0.492304	0.0840032	0.305629
80765	STARD5	0.492534	0.0136972	0.0495914
81607	PVRL4	0.492569	0.064549	0.239932
26056	RAB11FIP5	0.493525	0.138866	0.46749
122786	FRMD6	0.49372	0.0279344	0.104765
242	ALOX12B	0.494139	0.0487263	0.182575
729633	MRS2P2	0.494402	0.345367	0.858219
332	BIRC5	0.495506	0.218547	0.653182
644815	FAM83G	0.495604	0.162061	0.525416
5380	PMS2L2	0.495623	0.456855	0.958652
246269	LACE1	0.495968	0.507147	0.0272373
9635	CLCA2	0.496732	0.0234644	0.086432
23767	FLRT3	0.497902	0.120861	0.412897
83942	TSSK1B	0.503336	0.17865	0.556955
157922	CAMSAP1	0.503459	0.102985	0.355047
79148	MMP28	0.503478	0.0718873	0.256655
2000	ELF4	0.50393	0.028207	0.10181
79670	ZCCHC6	0.504555	0.1582	0.505969
25845	LOC25845	0.505003	0.111612	0.379163
11332	ACOT7	0.506325	0.0690928	0.245216
1263	PLK3	0.506466	0.0740499	0.261492
4598	MVK	0.507245	0.0281273	0.100246
7760	ZNF213	0.508077	0.0156128	0.0534864
90853	SPOCD1	0.508099	0.0344301	0.12304
639	PRDM1	0.508568	0.0146698	0.0498844
375033	PEAR1	0.510254	0.110043	0.369566
50619	DEF6	0.510718	0.00451045	0.0131527
646	BNC1	0.513722	0.0509432	0.178695
50506	DUOX2	0.51401	0.0984673	0.331839
80149	ZC3H12A	0.515078	0.060039	0.208796
284217	LAMA1	0.515524	0.251547	0.694719
1774	DNASE1L1	0.515589	0.00514387	0.0149357
999	CDH1	0.515616	0.0127856	0.041635
4007	PRICKLE3	0.518098	0.0161589	0.0532323
58472	SQRDL	0.520575	0.0198343	0.0657677
3949	LDLR	0.523353	0.107613	0.350321
284119	PTRF	0.524932	0.0357887	0.120446
1500	CTNND1	0.525344	0.00843707	0.0250632
4815	NINJ2	0.527777	0.312337	0.00951445
112939	NACC1	0.528032	0.301371	0.765145
148979	GLIS1	0.528507	0.0619237	0.206205
54797	MED18	0.529151	0.0548516	0.182701
56929	FEM1C	0.529635	0.0674548	0.223227
11072	DUSP14	0.529891	0.0207836	0.0666105
100	ADA	0.530801	0.181565	0.533576
8553	BHLHE40	0.531574	0.0502532	0.166131
50814	NSDHL	0.532073	0.117057	0.368956
25792	CIZ1	0.532118	0.239632	0.654237
642273	FAM110C	0.532428	0.0449032	0.1479
3396	ICT1	0.532487	0.136377	0.420682
162427	FAM134C	0.534452	0.105768	0.000980682
150696	PROM2	0.535039	0.13278	0.40868
84951	TNS4	0.535328	0.0754193	0.244177
653145	ANXA8	0.535404	0.0542885	0.177176
125206	SLC5A10	0.537607	0.156107	0.465662
51251	NT5C3	0.545583	0.0962899	0.298339
23005	MAPKBP1	0.54652	0.0241819	0.0734092
4117	MAK	0.549768	0.104528	0.318164
27111	SDCBP2	0.552612	0.0311008	0.0938982
6446	SGK1	0.558284	0.234031	0.0058198
5742	PTGS1	0.560031	0.0177408	0.0495131
80131	LRRC8E	0.561663	0.236208	0.615253
54793	KCTD9	0.563278	0.0499239	0.148301
169611	OLFML2A	0.564191	0.122204	0.353264
83786	FRMD8	0.564699	0.0118384	0.030806
831	CAST	0.565961	0.00711725	0.0170652
9600	PITPNM1	0.566774	0.0299767	0.0855628
7317	UBA1	0.567316	0.101501	0.295127
30844	EHD4	0.571832	0.0291115	0.0813113
90135	BTBD6	0.572198	0.208343	0.547545
84068	SLC10A7	0.574651	0.123628	0.00168627
8892	EIF2B2	0.575356	0.351463	0.790346
84733	CBX2	0.578289	0.110743	0.310853
162461	TMEM92	0.57839	0.126103	0.350531
29108	PYCARD	0.579146	0.00868974	0.0202292
404217	CTXN1	0.585659	0.00769341	0.0170283
7408	VASP	0.586705	0.0764977	0.211916
829	CAPZA1	0.587179	0.0220136	0.0562911
5706	PSMC6	0.589322	0.0187392	0.0465881
221914	GPC2	0.589389	0.0424376	0.114208
5110	PCMT1	0.589714	0.125516	0.338979
823	CAPN1	0.590079	0.0266013	0.0686348
84632	AFAP1L2	0.592296	0.0632948	0.171824
10371	SEMA3A	0.592397	0.263009	0.632002
25824	PRDX5	0.598143	0.0334374	0.0855129
728643	LOC728643	0.601249	0.0433038	0.111836
345757	FAM174A	0.602796	0.0405649	0.103662
56122	PCDHB14	0.604466	0.00717012	0.0143372
2196	FAT2	0.604856	0.126467	0.32814
5970	RELA	0.605905	0.00993325	0.0208944
7177	TPSAB1	0.610407	0.0654342	0.16761
10611	PDLIM5	0.612401	0.0549428	0.1386
27348	TOR1B	0.617674	0.0514398	0.126873
10938	EHD1	0.622589	0.193709	0.463838
5925	RB1	0.625795	0.304098	0.0144693
22933	SIRT2	0.625919	0.0225336	0.0493099
219833	C11orf45	0.627093	0.0313333	0.0712008
91748	C14orf43	0.633784	0.07535	0.179953
79363	C1orf89	0.635152	0.0528606	0.122866
8626	TP63	0.636178	0.0843702	0.200844
80115	BAIAP2L2	0.63664	0.046786	0.107016
8463	TEAD2	0.638548	0.0807016	0.190373
9683	N4BP1	0.638731	0.0086214	0.0151581
8614	STC2	0.639678	0.355943	0.731681
389119	C3orf54	0.640568	0.00452125	0.00689652
79883	PODNL1	0.641616	0.0964871	0.226707
65264	UBE2Z	0.643203	0.106067	0.248407
1871	E2F3	0.643571	0.0881955	0.205477
333926	PPM1J	0.644922	0.0089619	0.0154154
54949	SDHAF2	0.64632	0.0746027	0.170983
1564	CYP2D7P1	0.648136	0.110885	0.256087
2110	ETFDH	0.648242	0.0449538	0.0981505
9973	CCS	0.648424	0.0525733	0.116516
6812	STXBP1	0.650179	0.17672	0.400627
26099	C1orf144	0.651722	0.220167	0.487342
100144603	LOC100144603	0.651885	0.00680426	0.0107007
56474	CTPS2	0.651968	0.369692	0.738532
25976	TIPARP	0.652079	0.00267987	0.00341719
7074	TIAM1	0.655716	0.18583	0.414267
113829	SLC35A4	0.655768	0.0614797	0.134633
4793	NFKBIB	0.656197	0.0812495	0.181204
5689	PSMB1	0.659473	0.15814	0.352397
387882	C12orf75	0.664083	0.237985	0.508445
126695	C1orf172	0.665719	0.0546358	0.114228
3229	HOXC13	0.665794	0.179094	0.390614
113157	RPLP0P2	0.666104	0.102763	0.224613
7421	VDR	0.667965	0.0291857	0.0557842
9764	KIAA0513	0.671627	0.090129	0.00157622
142678	MIB2	0.672185	0.121206	0.261407
7417	VDAC2	0.672626	0.117894	0.253781
132	ADK	0.674386	0.0281744	0.0521586
22883	CLSTN1	0.677158	0.0741595	0.153328
22824	HSPA4L	0.680863	0.0192887	0.0325438
28988	DBNL	0.681254	0.127105	0.267304
10053	AP1M2	0.685577	0.465878	0.82686
2498	FTHL3	0.685813	0.10311	0.212141
26030	PLEKHG3	0.685846	0.10104	0.207621
6810	STX4	0.686065	0.0197907	0.0327854
23683	PRKD3	0.687278	0.213686	0.438206
8847	DLEU2	0.688124	0.439989	0.794026
54361	WNT4	0.688761	0.0353474	0.0639324
84240	ZCCHC9	0.688936	0.0472053	0.0889756
5900	RALGDS	0.690704	0.140964	0.28916
1159	CKMT1B	0.692366	0.0819254	0.162296
53836	GPR87	0.693659	0.0370652	0.0662129
5639	PRRG2	0.695167	0.0253883	0.0422986
85450	ITPRIP	0.695169	0.0778747	0.1521
1104	RCC1	0.695522	0.18604	0.376346
3422	IDI1	0.695733	0.114985	0.230786
56924	PAK6	0.701572	0.0956353	0.186171
4779	NFE2L1	0.702665	0.022198	0.0349114
23370	ARHGEF18	0.703192	0.115095	0.225792
128876	FAM83C	0.70337	0.0395569	0.0686514
4641	MYO1C	0.70534	0.111259	0.216361
79180	EFHD2	0.707935	0.0441641	0.0765711
388011	C14orf64	0.710462	0.0905012	0.170249
2041	EPHA1	0.711901	0.170165	0.330068
29062	WDR91	0.717171	0.0342828	0.0548757
51673	TPPP3	0.719041	0.0310977	0.0485182
4643	MYO1E	0.722943	0.0728803	0.128134
4867	NPHP1	0.725567	0.466079	0.788136
51022	GLRX2	0.725761	0.191784	0.35883
57826	RAP2C	0.727955	0.0150228	0.0193744
25816	TNFAIP8	0.732419	0.024549	0.0344727
55620	STAP2	0.732836	0.060876	0.100595
440359	CSDAP1	0.733728	0.152099	0.276439
113828	FAM83F	0.735046	0.127325	0.22779
9255	AIMP1	0.735304	0.110962	0.195974
283848	CES8	0.736029	0.00711498	0.00736449
2629	GBA	0.737445	0.118981	0.210035
9927	MFN2	0.741914	0.0892926	0.150496
553115	PEF1	0.743426	0.0594736	0.0939791
22800	RRAS2	0.746549	0.0444571	0.0659485
54947	LPCAT2	0.747178	0.0600518	0.0936518
7332	UBE2L3	0.750764	0.0824581	0.133181
55236	UBA6	0.751722	0.118739	0.199999
9844	ELMO1	0.754442	0.407486	0.0495576
9663	LPIN2	0.755115	0.135174	0.228092
84529	C15orf41	0.755726	0.0326536	0.0438017
6850	SYK	0.75749	0.0466279	0.0666544
51588	PIAS4	0.757864	0.369123	0.0406301
7266	DNAJC7	0.759881	0.475254	0.0714278
54	ACP5	0.761721	0.0900835	0.141541
8774	NAPG	0.762889	0.0224599	0.0268323
8780	RIOK3	0.762998	0.0351982	0.0464262
8650	NUMB	0.764311	0.0726547	0.109342
5690	PSMB2	0.765717	0.178458	0.298013
55686	MREG	0.770133	0.0662066	0.0958336
11191	PTENP1	0.770935	0.0565777	0.0793072
57804	POLD4	0.771074	0.00440894	0.0033042
374868	ATP9B	0.771269	0.122088	0.00488308
55163	PNPO	0.771847	0.0732091	0.107114
89866	SEC16B	0.772051	0.106399	0.00380271
5718	PSMD12	0.773848	0.149466	0.239831
57140	RNPEPL1	0.774197	0.152814	0.00756452
83543	AIF1L	0.775886	0.0686843	0.0977872
374395	TMEM179B	0.776185	0.078345	0.114007
57648	KIAA1522	0.777639	0.169076	0.271224
244	ANXA8L2	0.778611	0.0883929	0.130014
9114	ATP6V0D1	0.780287	0.130575	0.201979
92259	MRPS36	0.781006	0.0316428	0.0375314
54951	COMMD8	0.781033	0.0836482	0.120784
5188	PET112L	0.781382	0.0627455	0.0858908
642587	LOC642587	0.782299	0.267207	0.433441
256364	EML3	0.785273	0.0887891	0.127397
27183	VPS4A	0.789644	0.123538	0.183605
8446	DUSP11	0.790028	0.0392409	0.0468669
10801	2016-09-09	0.792579	0.198565	0.308551
23268	DNMBP	0.796081	0.086299	0.118097
93487	MAPK1IP1L	0.796595	0.0831377	0.112762
7083	TK1	0.799775	0.191221	0.289679
3292	HSD17B1	0.800473	0.0103738	0.00834985
5229	PGGT1B	0.803552	0.023311	0.022959
4155	MBP	0.80626	0.0079561	0.00574333
79603	LASS4	0.807667	0.035191	0.0376654
286207	C9orf117	0.809733	0.326149	0.495247
200014	CC2D1B	0.811432	0.0433911	0.0479784
10241	CALCOCO2	0.813718	0.0369029	0.0387937
10140	TOB1	0.814257	0.0598947	0.0704334
23770	FKBP8	0.817951	0.11918	0.158608
151242	PPP1R1C	0.824833	0.385463	0.564504
55664	CDC37L1	0.825723	0.14394	0.192132
100129075	C14orf33	0.826786	0.0968139	0.119512
54516	MTRF1L	0.830918	0.0809274	0.0944647
59344	ALOXE3	0.831517	0.0575179	0.0618501
127262	TPRG1L	0.83167	0.0391099	0.0381347
5119	CHMP1A	0.83237	0.0453911	0.0458283
84280	BTBD10	0.833578	0.0440706	0.043894
8996	NOL3	0.833703	0.0314744	0.0286639
132720	C4orf32	0.833779	0.0202965	0.0163561
255919	TMEM188	0.834218	0.0262215	0.0226522
7920	BAT5	0.837076	0.477087	0.100236
89884	LHX4	0.838256	0.177051	0.23348
729515	C6orf35	0.842757	0.0224027	0.0176481
631	BFSP1	0.847105	0.340697	0.471091
83449	PMFBP1	0.847446	0.156649	0.012034
8538	BARX2	0.85193	0.114676	0.131846
535	ATP6V0A1	0.854618	0.114101	0.00709715
100130771	EFCAB10	0.855635	0.363119	0.492593
55142	HAUS2	0.856042	0.179189	0.22168
26353	HSPB8	0.856468	0.0918271	0.00489046
4836	NMT1	0.856755	0.0486574	0.0441443
4678	NASP	0.857026	0.376716	0.510187
6293	VPS52	0.857965	0.511285	0.127441
85480	TSLP	0.863822	0.394507	0.0766843
57636	ARHGAP23	0.86414	0.168834	0.200062
126075	CCDC159	0.864896	0.0563997	0.00222832
7071	KLF10	0.865219	0.057499	0.0522133
113278	C20orf54	0.865527	0.0367691	0.0293619
54809	SAMD9	0.866988	0.0684743	0.0645996
122961	ISCA2	0.870825	0.259985	0.324541
92799	SHKBP1	0.870877	0.35933	0.466952
219699	UNC5B	0.874673	0.0841405	0.00474887
123355	LRRC28	0.876231	0.225076	0.0278692
7323	UBE2D3	0.879719	0.11331	0.114431
8273	SLC10A3	0.881288	0.0297838	0.0203094
1540	CYLD	0.881939	0.0890689	0.00551456
119391	GSTO2	0.882162	0.367742	0.463371
1595	CYP51A1	0.883797	0.374606	0.0766461
706	TSPO	0.88432	0.174695	0.0184236
399687	MYO18A	0.88506	0.0807922	0.0725377
84669	USP32	0.885432	0.120866	0.1207
51167	CYB5R4	0.888463	0.0111523	0.00526626
3958	LGALS3	0.889272	0.0352005	0.0240546
10978	CLP1	0.893104	0.0495271	0.0367606
161882	ZFPM1	0.894914	0.046399	0.0333752
25963	TMEM87A	0.896893	0.0330967	0.0211123
23002	DAAM1	0.898064	0.264302	0.299266
10540	DCTN2	0.899652	0.198803	0.210084
6992	PPP1R11	0.901743	0.050297	0.0355541
375444	C5orf34	0.902441	0.267853	0.298864
51341	ZBTB7A	0.903112	0.00517092	0.00167356
30833	NT5C	0.90494	0.0958851	0.0810608
170487	C20orf134	0.907191	0.0209535	0.000603592
23637	RABGAP1	0.912108	0.439423	0.515991
84134	TOMM40L	0.912264	0.162462	0.153465
90324	CCDC97	0.913221	0.189226	0.185336
5356	PLRG1	0.914188	0.0720515	0.0527689
22938	SNW1	0.914447	0.285173	0.306981
9545	RAB3D	0.920526	0.274414	0.285205
6911	TBX6	0.920638	0.0766355	0.0549244
54820	NDE1	0.923674	0.173326	0.15698
89848	FCHSD1	0.923743	0.139439	0.118374
349114	LOC349114	0.923936	0.160639	0.142099
39	ACAT2	0.924002	0.572243	0.218873
8546	AP3B1	0.924545	0.0649824	0.0429596
5451	POU2F1	0.925708	0.723188	0.841711
8724	SNX3	0.926029	0.0768805	0.0532175
29950	SERTAD1	0.926534	0.027475	0.0132782
8673	VAMP8	0.92911	0.138065	0.1132
81894	SLC25A28	0.929724	0.24149	0.232548
548321	FAM27A	0.93179	0.410288	0.119529
3226	HOXC10	0.933343	0.0549955	0.0322159
83638	C11orf68	0.934149	0.0572514	0.033807
92912	UBE2Q2	0.935002	0.0710403	0.0449432
114294	LACTB	0.935335	0.182665	0.157363
26610	ELP4	0.937139	0.444692	0.143743
147965	FAM98C	0.938245	0.047382	0.00302208
93349	SP140L	0.942186	0.0681079	0.0056924
3303	HSPA1A	0.942605	0.202786	0.172824
810	CALML3	0.942914	0.0836225	0.0527995
4218	RAB8A	0.942929	0.137482	0.103052
8717	TRADD	0.943037	0.0476156	0.0245187
221491	C6orf1	0.943162	0.0267105	0.0110918
817	CAMK2D	0.945146	0.0686866	0.0397213
10974	C10orf116	0.945194	0.0128535	0.00397211
80789	INTS5	0.945786	0.0908136	0.0577612
112755	STX1B	0.946331	0.279989	0.257624
5510	PPP1R7	0.946997	0.120109	0.0153227
143686	SESN3	0.947444	0.0517504	0.0264662
84164	ASCC2	0.947832	0.121576	0.0844006
57455	REXO1	0.949225	0.206411	0.169797
2232	FDXR	0.949508	0.0169915	0.00559265
389333	LOC389333	0.952029	0.139496	0.0985271
254552	NUDT8	0.953248	0.210688	0.169979
5527	PPP2R5C	0.954787	0.179427	0.135624
79609	C14orf138	0.95521	0.266103	0.0643715
83475	DOHH	0.957301	0.130015	0.0192943
1209	CLPTM1	0.957488	0.154909	0.0259476
91607	SLFN11	0.958447	0.252989	0.209601
27350	APOBEC3C	0.959731	0.0722109	0.00749494
80346	REEP4	0.961133	0.200742	0.150694
79755	ZNF750	0.961407	0.210848	0.160728
133015	PACRGL	0.961594	0.213324	0.163062
10094	ARPC3	0.961756	0.141612	0.0931853
26025	PCDHGA12	0.961895	0.401038	0.140414
3419	IDH3A	0.963977	0.0859241	0.0104376
11104	KATNA1	0.964769	0.307041	0.260261
161753	ODF3L1	0.964993	0.0386993	0.0149167
10482	NXF1	0.965712	0.283283	0.07857
84259	DCUN1D5	0.965718	0.448586	0.426392
26073	POLDIP2	0.966195	0.119441	0.0708779
4258	MGST2	0.966752	0.0834555	0.0102762
5655	KLK10	0.96742	0.221015	0.163662
4351	MPI	0.967886	0.065694	0.0303056
84923	FAM104A	0.968873	0.119175	0.0688922
134430	WDR36	0.969121	0.138863	0.0850001
84958	SYTL1	0.969123	0.0520439	0.0215704
83640	FAM103A1	0.969546	0.224181	0.0545895
2773	GNAI3	0.97066	0.274013	0.213944
23274	CLEC16A	0.971299	0.0897119	0.0452037
5606	MAP2K3	0.97294	0.185605	0.122717
2585	GALK2	0.972946	0.0442785	0.0164223
79812	MMRN2	0.973048	0.0818419	0.0107582
8802	SUCLG1	0.973544	0.150098	0.0291477
7056	THBD	0.974255	0.206549	0.0499836
84975	MFSD5	0.975075	0.170127	0.106493
51343	FZR1	0.976082	0.138599	0.0263623
5663	PSEN1	0.97736	0.120481	0.0640089
3030	HADHA	0.978486	0.340261	0.121842
80155	NAA15	0.978597	0.187296	0.117554
26071	FAM127B	0.978695	0.294219	0.220703
10066	SCAMP2	0.980102	0.10209	0.0169188
4967	OGDH	0.980594	0.174983	0.104522
5550	PREP	0.982895	0.122425	0.0612013
54884	RETSAT	0.982991	0.100436	0.0460772
8907	AP1M1	0.98329	0.302667	0.105391
5813	PURA	0.983399	0.17195	0.0413522
9572	NR1D1	0.984021	0.0113542	0.00200768
26007	DAK	0.985182	0.239494	0.0730941
80347	COASY	0.986201	0.196255	0.114987
55781	RIOK2	0.987355	0.0754797	0.028617
729830	FAM160A1	0.987711	0.793293	0.592754
54819	ZCCHC10	0.988856	0.191816	0.107265
147138	TMC8	0.989898	0.0255736	0.00571327
22911	WDR47	0.990633	0.103383	0.0425681
6581	SLC22A3	0.99112	0.260461	0.161331
55324	ABCF3	0.991327	0.353177	0.151957
85455	DISP2	0.991429	0.10026	0.0400978
55180	LINS1	0.992108	0.038156	0.00969545
23154	NCDN	0.992399	0.195824	0.104402
8659	ALDH4A1	0.992736	0.0850407	0.0306997
10001	MED6	0.993108	0.22501	0.0750543
2700	GJA3	0.994464	0.0212118	0.00387793
51528	JKAMP	0.994962	0.133508	0.0340543
340075	ARSI	0.995479	0.168871	0.078849
10524	KAT5	0.99572	0.135079	0.0563723
55308	DDX19A	0.996057	0.523927	0.412931
56479	KCNQ5	0.996382	0.354836	0.16807
6652	SORD	0.997004	0.204269	0.100423
26000	TBC1D10B	0.99814	0.0928846	0.0298583
55726	C12orf11	0.998171	0.0981263	0.0323584
23558	WBP2	0.998225	0.0300374	0.00558729
27236	ARFIP1	0.998282	0.162875	0.0686285
9144	SYNGR2	0.998512	0.0764803	0.0219731
8705	B3GALT4	0.998543	0.0420265	0.00901958
286	ANK1	0.998658	0.411951	0.227563
79640	C22orf46	0.99877	0.0710084	0.0146742
79016	DDA1	0.99886	0.411463	0.270371
81889	FAHD1	0.998969	0.169221	0.0567267
79823	C2orf34	0.999033	0.0822012	0.0237728
79157	MFSD11	0.999062	0.0868475	0.0203393
339665	SLC35E4	0.999075	0.0615561	0.0153973
55614	KIF16B	0.999081	0.0450833	0.00748741
4478	MSN	0.999163	0.416866	0.236474
145748	LYSMD4	0.999168	0.0740814	0.0160549
2166	FAAH	0.999249	0.0385418	0.00757833
9976	CLEC2B	0.999759	0.00272045	0.000147084
282991	BLOC1S2	0.999843	0.0270332	0.0037463
29800	ZDHHC1	0.999937	0.00795321	0.000674318
54962	TIPIN	0.999943	0.311372	0.165106
5685	PSMA4	0.999958	0.256981	0.117884
8632	DNAH17	0.999958	0.115888	0.0346735
29777	ABT1	0.999961	0.576508	0.415939
90576	ZNF799	0.999972	0.154945	0.0542975
56829	ZC3HAV1	0.999999	0.0868568	0.0229945

## Sheet: G2-G1
Gene ID	Gene Symbol	P(G2-G1)
7561	ZNF14	2.43602e-05
5577	PRKAR2B	4.35139e-05
23641	LDOC1	4.54469e-05
58473	PLEKHB1	5.72661e-05
29984	RHOD	9.4964e-05
5915	RARB	0.000108745
55349	CHDH	0.000109037
162972	ZNF550	0.000117846
2781	GNAZ	0.000123916
122060	SLAIN1	0.000221726
56994	CHPT1	0.000221974
2487	FRZB	0.000324985
347	APOD	0.000375485
81621	KAZALD1	0.00046934
3767	KCNJ11	0.0004976
345462	ZNF879	0.000500714
117583	PARD3B	0.000530534
8991	SELENBP1	0.000690362
5467	PPARD	0.000728978
56997	CABC1	0.000764
1545	CYP1B1	0.000802225
201283	AMZ2P1	0.000859591
66000	TMEM108	0.000924665
777	CACNA1E	0.000934305
54863	C9orf167	0.000972899
286527	TMSB15B	0.00102842
54753	ZNF853	0.00110988
6480	ST6GAL1	0.00112207
55540	IL17RB	0.00112796
729085	FAM198A	0.00120518
221458	KIF6	0.00122132
339483	MTMR9L	0.00130777
221061	FAM171A1	0.00131381
340252	ZNF680	0.00132462
1286	COL4A4	0.00137956
9467	SH3BP5	0.00142554
26227	PHGDH	0.00147737
2047	EPHB1	0.00155011
57460	PPM1H	0.00156113
92370	ACPL2	0.00162131
154796	AMOT	0.00168279
83714	NRIP2	0.00168328
253639	ZNF620	0.00169418
10912	GADD45G	0.00169969
221178	SPATA13	0.00189775
9122	SLC16A4	0.00190601
57188	ADAMTSL3	0.0019094
139285	FAM123B	0.00192944
56605	ERO1LB	0.0019312
64084	CLSTN2	0.00199181
285368	PRRT3	0.00200716
64094	SMOC2	0.00202456
89832	CHRFAM7A	0.00211491
760	CA2	0.00213751
4256	MGP	0.00243889
8313	AXIN2	0.00248592
90634	N4BP2L1	0.00254711
216	ALDH1A1	0.00258018
9254	CACNA2D2	0.0026041
79924	ADM2	0.00262108
3489	IGFBP6	0.00266941
55698	RADIL	0.00274365
1026	CDKN1A	0.00290762
7188	TRAF5	0.00291553
816	CAMK2B	0.00292879
55422	ZNF331	0.00302701
89944	GLB1L2	0.00302869
1365	CLDN3	0.00309054
349196	LOC349196	0.00314272
57221	KIAA1244	0.00315456
1356	CP	0.00323907
283987	C17orf28	0.00326105
4306	NR3C2	0.00328294
11320	MGAT4A	0.00330293
783	CACNB2	0.00332044
6252	RTN1	0.00344201
51704	GPRC5B	0.00346117
3680	ITGA9	0.00352293
25817	FAM19A5	0.00353001
2788	GNG7	0.0035764
340526	RGAG4	0.00361302
100113407	TMEM170B	0.00363058
284207	METRNL	0.00364291
10734	STAG3	0.00382529
7422	VEGFA	0.00385619
3382	ICA1	0.00394298
3636	INPPL1	0.00394541
5140	PDE3B	0.00398327
8601	RGS20	0.00399083
5994	RFXAP	0.00405593
164832	LONRF2	0.0041162
84695	LOXL3	0.00434615
8395	PIP5K1B	0.00439578
79974	C7orf58	0.00468311
26999	CYFIP2	0.00474042
8986	RPS6KA4	0.00477521
50804	MYEF2	0.00478166
79857	FLJ13224	0.00478907
1124	CHN2	0.00498895
5332	PLCB4	0.00503292
9865	TRIL	0.00512583
7275	TUB	0.00526895
64855	FAM129B	0.00529935
151230	KLHL23	0.00535903
6948	TCN2	0.00544511
6382	SDC1	0.00553101
23613	ZMYND8	0.00580791
4613	MYCN	0.00583257
80303	EFHD1	0.00584755
94030	LRRC4B	0.00588252
692148	SCARNA10	0.00590779
90233	ZNF551	0.00599163
54751	FBLIM1	0.0061401
1795	DOCK3	0.006167
27148	STK36	0.00617244
339942	C3orf47	0.00618855
50854	C6orf48	0.00639729
80318	GKAP1	0.00653516
26018	LRIG1	0.0067326
8490	RGS5	0.00734344
84968	PNMA6A	0.00737833
140825	NEURL2	0.00754311
54504	CPVL	0.00780575
25849	PARM1	0.00819798
145407	C14orf37	0.00825112
57161	PELI2	0.00830325
63895	FAM38B	0.00839706
84181	CHD6	0.00855212
5585	PKN1	0.00865325
6387	CXCL12	0.00881224
10149	GPR64	0.00887114
283659	PRTG	0.00901702
9915	ARNT2	0.00926398
57484	RNF150	0.00930485
91653	BOC	0.0094568
80150	ASRGL1	0.00951309
677766	SCARNA2	0.00986485
79413	ZBED2	0.00990846
147687	ZNF417	0.00991982
84273	C4orf14	0.00994363
84924	ZNF566	0.0101923
55084	SOBP	0.0104588
254887	ZDHHC23	0.0104997
55653	BCAS4	0.0106708
7378	UPP1	0.0113681
54780	NSMCE4A	0.0114593
80199	FUZ	0.0118145
3918	LAMC2	0.011903
222389	BEND7	0.0119869
6624	FSCN1	0.0120157
29799	YPEL1	0.0120372
79083	MLPH	0.0125389
51129	ANGPTL4	0.0127567
4185	ADAM11	0.0127769
8862	APLN	0.0130529
728723	LOC728723	0.0130683
9829	DNAJC6	0.0131969
347735	SERINC2	0.0132512
4602	MYB	0.0133106
2769	GNA15	0.0134538
8292	COLQ	0.0134608
1875	E2F5	0.0135144
5017	OVOL1	0.0135995
9201	DCLK1	0.0136227
2327	FMO2	0.0136636
440	ASNS	0.0137703
50855	PARD6A	0.0138254
57670	KIAA1549	0.0139063
7851	MALL	0.0139474
23092	ARHGAP26	0.0145581
9806	SPOCK2	0.0146694
3305	HSPA1L	0.0149246
127833	SYT2	0.0151158
57622	LRFN1	0.0153208
23157	2016-09-06	0.0155853
348093	RBPMS2	0.0158371
152189	CMTM8	0.0159056
8820	HESX1	0.0159736
57452	GALNTL1	0.0163396
54993	ZSCAN2	0.0164739
84446	BRSK1	0.0167222
7643	ZNF90	0.0170693
6281	S100A10	0.0171831
201161	CENPV	0.0171981
10461	MERTK	0.0172808
129080	EMID1	0.0174239
51477	ISYNA1	0.0178692
3854	KRT6B	0.0179096
400745	SH2D5	0.0181824
8543	LMO4	0.0185586
7581	ZNF33A	0.0188956
7678	ZNF124	0.0190208
252995	FNDC5	0.019045
5818	PVRL1	0.0190988
283638	KIAA0284	0.0192949
202181	LOC202181	0.0198878
4188	MDFI	0.0200021
2192	FBLN1	0.0201122
10656	KHDRBS3	0.0201239
3861	KRT14	0.020126
6663	SOX10	0.0201345
93010	B3GNT7	0.020407
7700	ZNF141	0.0211517
2059	EPS8	0.0212981
100129405	MSTO2P	0.0215722
6297	SALL2	0.0218186
56262	LRRC8A	0.0223187
51585	PCF11	0.0223552
3872	KRT17	0.0224115
64768	IPPK	0.0226885
6331	SCN5A	0.0229097
3755	KCNG1	0.023233
1756	DMD	0.0236459
6563	SLC14A1	0.023765
317749	DHRS4L2	0.0241978
27094	KCNMB3	0.0244865
5331	PLCB3	0.0244951
65267	WNK3	0.0250751
6199	RPS6KB2	0.0251143
93	ACVR2B	0.025182
84450	ZNF512	0.0252363
56985	C17orf48	0.0253526
10589	DRAP1	0.0254175
857	CAV1	0.0259804
353091	RAET1G	0.0260297
396	ARHGDIA	0.0260784
114900	C1QTNF4	0.0260826
286887	KRT6C	0.026434
284802	FRG1B	0.0265215
253724	LOC253724	0.0266221
1241	LTB4R	0.0270702
23394	ADNP	0.0281115
81873	ARPC5L	0.028156
5329	PLAUR	0.0281996
57212	KIAA0495	0.0282092
55544	RBM38	0.0283366
5223	PGAM1	0.0285326
64423	INF2	0.0289153
22936	ELL2	0.0290177
6273	S100A2	0.0290332
113026	PLCD3	0.0291469
3853	KRT6A	0.0292172
257044	C1orf101	0.0292699
10458	BAIAP2	0.029591
5358	PLS3	0.0298275
8744	TNFSF9	0.0303768
54986	ULK4	0.0308733
2639	GCDH	0.0309689
6138	RPL15	0.0318221
57633	LRRN1	0.0318419
944	TNFSF8	0.0319373
83937	RASSF4	0.0323502
3909	LAMA3	0.033379
84617	TUBB6	0.033464
201799	TMEM154	0.0335992
57539	WDR35	0.0342133
8187	ZNF239	0.0342188
93100	NAPRT1	0.0342547
84809	CROCCL1	0.034579
51177	PLEKHO1	0.0348407
29903	CCDC106	0.0350477
10152	ABI2	0.035109
5817	PVR	0.0352317
8061	FOSL1	0.0361268
375387	LRRC33	0.0361326
26499	PLEK2	0.0361869
10397	NDRG1	0.0364028
401647	GOLGA7B	0.0368991
3868	KRT16	0.0369062
9982	FGFBP1	0.0370961
646851	LOC646851	0.0373075
1849	DUSP7	0.0375716
79862	ZNF669	0.0379657
57449	PLEKHG5	0.0379913
6419	SETMAR	0.038527
5228	PGF	0.0395461
79805	VASH2	0.0397518
1183	CLCN4	0.0398813
2011	MARK2	0.0401468
5453	POU3F1	0.0409098
301	ANXA1	0.0410446
9520	NPEPPS	0.0410703
3675	ITGA3	0.0415018
84668	FAM126A	0.0417659
221527	ZBTB12	0.0424512
5836	PYGL	0.042823
4753	NELL2	0.0428595
647024	C6orf132	0.0430704
900	CCNG1	0.0432525
4122	MAN2A2	0.0435874
126668	TDRD10	0.0442111
79846	C7orf63	0.0445027
5954	RCN1	0.0447526
1308	COL17A1	0.0449825
5744	PTHLH	0.0450262
5587	PRKD1	0.0451903
148229	ATP8B3	0.0452127
30846	EHD2	0.0454795
387509	GPR153	0.0463043
2770	GNAI1	0.046691
3084	NRG1	0.0467281
6455	SH3GL1	0.0468176
6464	SHC1	0.0470994
57209	ZNF248	0.0472379
126917	IFFO2	0.0475668
91608	RASL10B	0.0480129
55700	MAP7D1	0.0484502
158399	ZNF483	0.0486805
30001	ERO1L	0.0487501
9220	TIAF1	0.0490949
6274	S100A3	0.0500511
138429	PIP5KL1	0.0511412
152926	PPM1K	0.0515273
647033	PA2G4P4	0.0522569
7840	ALMS1	0.0523868
8908	GYG2	0.0527816
2150	F2RL1	0.0529019
203	AK1	0.0532165
51308	REEP2	0.0534685
1612	DAPK1	0.0535155
624	BDKRB2	0.0536137
5317	PKP1	0.0540454
154761	LOC154761	0.0541441
220979	C10orf25	0.0542306
80228	ORAI2	0.0544904
146691	TOM1L2	0.0549479
9256	BZRAP1	0.0553013
83758	RBP5	0.0554079
84283	TMEM79	0.0554653
114804	RNF157	0.0558047
80313	LRRC27	0.0561471
6835	SURF2	0.0564038
23186	RCOR1	0.0564152
80095	ZNF606	0.0568511
147968	CAPN12	0.0573725
55672	NBPF1	0.058368
5468	PPARG	0.0587218
6513	SLC2A1	0.0604921
8337	HIST2H2AA3	0.0618399
115273	RAB42	0.0620211
2673	GFPT1	0.0631887
56106	PCDHGA10	0.0633057
55835	CENPJ	0.063356
254102	EHBP1L1	0.0638505
100128640	LOC100128640	0.0638766
222171	PRR15	0.0641525
122416	ANKRD9	0.0643829
6147	RPL23A	0.0649053
9066	SYT7	0.0650331
6282	S100A11	0.0650456
5460	POU5F1	0.0656367
3898	LAD1	0.0657712
152877	FAM53A	0.0663362
828	CAPS	0.0672657
2810	SFN	0.0676768
10848	PPP1R13L	0.0678681
26098	C10orf137	0.0680764
148898	C1orf213	0.0682036
858	CAV2	0.068928
115811	IQCD	0.0690853
51655	RASD1	0.0698205
321	APBA2	0.0702918
10935	PRDX3	0.0703833
115557	GEFT	0.0706757
1441	CSF3R	0.0712251
9590	AKAP12	0.0714337
10804	GJB6	0.0720415
84808	C1orf170	0.07206
728640	LOC728640	0.0721017
1515	CTSL2	0.0722393
2256	FGF11	0.0724597
5912	RAP2B	0.0727568
4597	MVD	0.0728948
5208	PFKFB2	0.0744164
5268	SERPINB5	0.0744291
5339	PLEC	0.074746
26039	SS18L1	0.0748298
85236	HIST1H2BK	0.0751037
26064	RAI14	0.0754017
4673	NAP1L1	0.0754615
92714	ARRDC1	0.0755301
126308	MOBKL2A	0.0760648
5829	PXN	0.0763332
112	ADCY6	0.0767375
3163	HMOX2	0.077148
1001	CDH3	0.0775469
4140	MARK3	0.0775791
10999	SLC27A4	0.0776769
81876	RAB1B	0.0781803
53833	IL20RB	0.0789505
6307	SC4MOL	0.0790377
79905	TMC7	0.0790627
27071	DAPP1	0.0791582
9610	RIN1	0.0791786
646762	LOC646762	0.080108
10901	DHRS4	0.0804958
9060	PAPSS2	0.08087
2706	GJB2	0.0812312
91544	UBXN11	0.0815634
9423	NTN1	0.0817028
280655	C14orf19	0.0824194
10555	AGPAT2	0.0829688
3939	LDHA	0.0831739
7693	ZNF134	0.0858612
10861	SLC26A1	0.0864491
374286	CDRT1	0.0865643
7475	WNT6	0.0874206
4084	MXD1	0.0882633
56271	BEX4	0.088656
54961	SSH3	0.088784
91614	DEPDC7	0.0892465
138474	TAF1L	0.0894925
55274	PHF10	0.0895621
171023	ASXL1	0.090473
63941	NECAB3	0.0916473
1832	DSP	0.0917078
11168	PSIP1	0.0919624
11187	PKP3	0.0924028
10205	MPZL2	0.0927374
554202	LOC554202	0.0933878
3728	JUP	0.0934742
116151	C20orf108	0.0935322
115704	EVI5L	0.0935747
51330	TNFRSF12A	0.0950662
9334	B4GALT5	0.0956903
84552	PARD6G	0.0961913
56971	CEACAM19	0.0967811
284111	SLC13A5	0.0973111
23299	BICD2	0.097643
303	ANXA2P1	0.0977827
57700	FAM160B1	0.0984004
6256	RXRA	0.0986321
200030	LOC200030	0.0988037
596	BCL2	0.0989488
9185	REPS2	0.0989574
51176	LEF1	0.0995008
123096	SLC25A29	0.0998194
10160	FARP1	0.100013
26505	CNNM3	0.100684
29775	CARD10	0.10095
57655	GRAMD1A	0.101176
8295	TRRAP	0.101218
53346	TM6SF1	0.101353
54876	DCAF16	0.101999
149076	ZNF362	0.103048
3552	IL1A	0.103232
1944	EFNA3	0.103254
441531	PGAM4	0.103925
10890	RAB10	0.104002
1041	CDSN	0.104909
200576	PIKFYVE	0.105499
138311	FAM69B	0.105562
64127	NOD2	0.106245
10388	SYCP2	0.106442
9989	PPP4R1	0.106959
56300	IL1F9	0.107212
285989	ZNF789	0.107714
100131551	LOC100131551	0.107785
80853	JHDM1D	0.109699
57458	TMCC3	0.109957
8503	PIK3R3	0.111044
54799	MBTD1	0.111314
3925	STMN1	0.11139
113146	AHNAK2	0.112642
7126	TNFAIP1	0.112779
5478	PPIA	0.112891
84865	CCDC142	0.113012
135250	RAET1E	0.113404
55034	MOCOS	0.113537
2171	FABP5	0.114532
7508	XPC	0.115015
27076	LYPD3	0.11508
8938	BAIAP3	0.11588
8975	USP13	0.116118
6548	SLC9A1	0.116991
100134229	LOC100134229	0.117947
79671	NLRX1	0.118059
56901	NDUFA4L2	0.118167
64395	GMCL1	0.118891
6422	SFRP1	0.118986
771	CA12	0.119133
340348	TSPAN33	0.11929
23552	CDK20	0.120206
54765	TRIM44	0.120602
25946	ZNF385A	0.120722
4326	MMP17	0.122392
79038	ZFYVE21	0.122439
85456	TNKS1BP1	0.122905
80757	TMEM121	0.123977
64065	PERP	0.124414
6919	TCEA2	0.124555
117247	SLC16A10	0.124644
285966	FAM115C	0.125339
3006	HIST1H1C	0.125824
23231	SEL1L3	0.125844
653583	PHLDB3	0.127619
5260	PHKG1	0.128285
1025	CDK9	0.12838
79098	C1orf116	0.129365
389337	ARHGEF37	0.129776
7447	VSNL1	0.130398
148022	TICAM1	0.130468
9146	HGS	0.130542
6665	SOX15	0.130894
79772	MCTP1	0.131944
2997	GYS1	0.133572
10675	CSPG5	0.13414
6023	RMRP	0.136765
5315	PKM2	0.136922
2784	GNB3	0.137264
9547	CXCL14	0.137984
1828	DSG1	0.138844
3613	IMPA2	0.138846
54756	IL17RD	0.139262
3930	LBR	0.139558
54933	RHBDL2	0.14018
84838	ZNF496	0.140569
11159	RABL2A	0.140784
379	ARL4D	0.141288
286077	FAM83H	0.141874
201175	SH3D20	0.141885
9638	FEZ1	0.142193
5066	PAM	0.143333
11092	C9orf9	0.143743
440081	DDX12	0.145132
56998	CTNNBIP1	0.145451
253461	ZBTB38	0.145575
56895	AGPAT4	0.14596
2709	GJB5	0.146719
147700	KLC3	0.146819
10509	SEMA4B	0.147454
56413	LTB4R2	0.147738
3852	KRT5	0.150285
10472	ZNF238	0.150997
56034	PDGFC	0.15133
51706	CYB5R1	0.151985
1119	CHKA	0.152614
6744	SSFA2	0.152693
8347	HIST1H2BC	0.152841
2707	GJB3	0.153781
55432	YOD1	0.154737
7748	ZNF195	0.154744
166647	GPR125	0.154817
83605	CCM2	0.15498
55214	LEPREL1	0.155186
64834	ELOVL1	0.155343
3691	ITGB4	0.156087
65108	MARCKSL1	0.156944
81706	PPP1R14C	0.157172
84985	FAM83A	0.157176
623	BDKRB1	0.157347
7430	EZR	0.157988
90527	DUOXA1	0.158148
2630	GBAP1	0.159622
54556	ING3	0.159833
56097	PCDHGC5	0.162837
196403	DTX3	0.16288
51155	HN1	0.16295
644511	RPL13AP6	0.16305
54329	GPR85	0.163505
10998	SLC27A5	0.164694
1824	DSC2	0.165337
4000	LMNA	0.165509
7499	XG	0.166444
90850	ZNF598	0.167071
25855	BRMS1	0.16756
51130	ASB3	0.168698
5383	PMS2L5	0.169753
54742	LY6K	0.171719
7262	PHLDA2	0.172202
65986	ZBTB10	0.172999
6591	SNAI2	0.173363
9424	KCNK6	0.173514
84885	ZDHHC12	0.175015
8821	INPP4B	0.175535
147040	KCTD11	0.175866
55666	NPLOC4	0.176428
388341	C17orf76	0.176663
85014	TMEM141	0.177997
54407	SLC38A2	0.178032
5875	RABGGTA	0.178897
205	AK3L1	0.180179
51586	MED15	0.180995
57707	KIAA1609	0.182016
79642	ARSJ	0.182315
84687	PPP1R9B	0.182454
8111	GPR68	0.182508
7739	ZNF185	0.182844
2589	GALNT1	0.183782
9270	ITGB1BP1	0.18451
2125	EVPL	0.184814
6487	ST3GAL3	0.18486
80194	TMEM134	0.184929
1788	DNMT3A	0.186392
100129637	LOC100129637	0.186645
57412	AS3MT	0.18695
441478	NRARP	0.18782
6566	SLC16A1	0.188679
619383	SCARNA9	0.189406
125476	INO80C	0.190616
8974	P4HA2	0.191617
84787	SUV420H2	0.192236
81617	CAB39L	0.19398
26277	TINF2	0.195215
222962	SLC29A4	0.195439
729375	LOC729375	0.196183
65251	ZNF649	0.196258
56155	TEX14	0.196566
57121	LPAR5	0.196982
9743	ARHGAP32	0.198794
221400	TDRD6	0.200832
3156	HMGCR	0.203037
1606	DGKA	0.203385
9686	VGLL4	0.204058
6768	ST14	0.204523
80328	ULBP2	0.204585
149986	LSM14B	0.205342
1176	AP3S1	0.205894
8125	ANP32A	0.206664
113452	TMEM54	0.206843
1947	EFNB1	0.207151
162494	RHBDL3	0.208834
349075	ZNF713	0.20909
8364	HIST1H4C	0.209096
230	ALDOC	0.209416
22822	PHLDA1	0.21169
83481	EPPK1	0.212254
10652	YKT6	0.214309
92312	MEX3A	0.215831
125228	C18orf19	0.215901
650655	ABCA17P	0.217008
10089	KCNK7	0.217264
50488	MINK1	0.217276
23650	TRIM29	0.217396
8818	DPM2	0.217618
148304	C1orf74	0.217657
1212	CLTB	0.219914
91977	MYOZ3	0.220302
60509	AGBL5	0.223493
157285	SGK223	0.224394
79087	ALG12	0.225902
1969	EPHA2	0.226692
51527	C14orf129	0.228299
84304	NUDT22	0.22835
257364	SNX33	0.230806
84765	ZNF577	0.231298
80035	C15orf28	0.231487
414236	C10orf55	0.235204
404550	C16orf74	0.23526
2872	MKNK2	0.23627
116362	RBP7	0.236364
283149	BCL9L	0.236631
6883	TAF12	0.236854
113263	GLCCI1	0.237791
29924	EPN1	0.239918
23150	FRMD4B	0.240484
151194	FAM119A	0.24301
5355	PLP2	0.243269
2950	GSTP1	0.243387
64759	TNS3	0.243935
196996	GRAMD2	0.244043
10468	FST	0.246232
5695	PSMB7	0.246313
23616	SH3BP1	0.246801
1838	DTNB	0.247861
140688	C20orf112	0.249896
55057	AIM1L	0.25053
4296	MAP3K11	0.253648
348938	NIPAL4	0.254414
2970	GTF2IP1	0.254541
7518	XRCC4	0.255847
3363	HTR7	0.258146
156	ADRBK1	0.260004
1072	CFL1	0.26053
3713	IVL	0.26152
25923	ATL3	0.261802
4293	MAP3K9	0.264058
257000	PLAC2	0.264266
55809	TRERF1	0.265678
154	ADRB2	0.267546
54920	DUS2L	0.267925
6699	SPRR1B	0.267932
85377	MICALL1	0.268868
170680	PSORS1C2	0.268882
4826	NNAT	0.269579
1893	ECM1	0.27023
24139	EML2	0.27089
23612	PHLDA3	0.271143
115004	C6orf150	0.272232
25791	NGEF	0.272684
5091	PC	0.273017
81565	NDEL1	0.273716
56953	NT5M	0.274963
55071	C9orf40	0.275458
5910	RAP1GDS1	0.275613
150776	LOC150776	0.27587
162417	NAGS	0.275883
9842	PLEKHM1	0.276337
2595	GANC	0.277861
83590	TMUB1	0.277877
1382	CRABP2	0.278705
348487	FAM131C	0.280879
9406	ZRANB2	0.281777
8877	SPHK1	0.282253
10897	YIF1A	0.283752
27433	TOR2A	0.28381
55611	OTUB1	0.283933
24145	PANX1	0.283967
5499	PPP1CA	0.28444
26115	TANC2	0.285046
152185	CCDC52	0.285272
127602	DNAH14	0.285371
578	BAK1	0.288504
4232	MEST	0.289226
875	CBS	0.289381
1830	DSG3	0.290037
90060	CCDC120	0.291143
3914	LAMB3	0.291421
374654	KIF7	0.292971
114299	PALM2	0.295002
4664	NAB1	0.296554
7162	TPBG	0.296949
51474	LIMA1	0.29742
374907	B3GNT8	0.298046
2800	GOLGA1	0.298646
56260	C8orf44	0.298808
1902	LPAR1	0.299273
83715	ESPN	0.299544
8638	OASL	0.30046
304	ANXA2P2	0.300926
8581	LY6D	0.301181
2535	FZD2	0.304281
401237	FLJ22536	0.304439
5554	PRH1	0.304652
79651	RHBDF2	0.305595
2114	ETS2	0.306311
11194	ABCB8	0.306529
116211	TM4SF19	0.306783
2137	EXTL3	0.307999
84798	C19orf48	0.308699
5973	RENBP	0.310566
84448	ABLIM2	0.31084
133923	ZNF474	0.311586
58155	PTBP2	0.311946
54981	C9orf95	0.31332
92211	CDHR1	0.313761
7277	TUBA4A	0.314302
8932	MBD2	0.314442
129642	MBOAT2	0.314468
7554	ZNF8	0.314689
54442	KCTD5	0.315118
5597	MAPK6	0.31529
302	ANXA2	0.316338
2697	GJA1	0.316625
5624	PROC	0.317351
53635	PTOV1	0.318332
219988	PATL1	0.319759
58985	IL22RA1	0.319996
3315	HSPB1	0.320591
339366	ADAMTSL5	0.321465
23066	CAND2	0.322527
53905	DUOX1	0.323012
84790	TUBA1C	0.324981
60436	TGIF2	0.325658
25921	ZDHHC5	0.326184
153769	SH3RF2	0.326184
112399	EGLN3	0.326241
5898	RALA	0.32656
27344	PCSK1N	0.326756
5034	P4HB	0.327085
159195	USP54	0.327579
55213	RCBTB1	0.329262
284348	LYPD5	0.32945
375061	FAM89A	0.329556
23207	PLEKHM2	0.330373
11247	NXPH4	0.331882
22897	CEP164	0.33339
645840	TXNRD3IT1	0.334191
53358	SHC3	0.335907
7336	UBE2V2	0.337236
55964	2016-09-03	0.337286
7040	TGFB1	0.338446
9314	KLF4	0.339674
8193	DPF1	0.340776
29907	SNX15	0.3437
79650	C16orf57	0.344858
4170	MCL1	0.345341
7286	TUFT1	0.347308
7170	TPM3	0.348231
339983	NAT8L	0.350338
127294	MYOM3	0.350451
4747	NEFL	0.352724
11161	C14orf1	0.352802
4338	MOCS2	0.352831
113	ADCY7	0.35315
10257	ABCC4	0.354336
2778	GNAS	0.358827
84293	C10orf58	0.358965
1839	HBEGF	0.359009
84899	TMTC4	0.361616
222584	FAM83B	0.362888
3556	IL1RAP	0.363725
11135	CDC42EP1	0.364934
432369	ATP5EP2	0.36654
3655	ITGA6	0.367719
401152	C4orf3	0.368398
22992	KDM2A	0.370791
100131496	LOC100131496	0.371534
1729	DIAPH1	0.372671
9124	PDLIM1	0.374426
147463	ANKRD29	0.374944
123879	DCUN1D3	0.375394
26354	GNL3	0.3756
6659	SOX4	0.376541
6671	SP4	0.376585
2649	NR6A1	0.379317
201176	ARHGAP27	0.379631
23132	RAD54L2	0.38089
54932	EXD3	0.381663
285761	DCBLD1	0.382402
29959	NRBP1	0.382834
163259	DENND2C	0.383099
56938	ARNTL2	0.384636
10797	MTHFD2	0.384988
55048	VPS37C	0.38649
26091	HERC4	0.38711
272	AMPD3	0.387297
29095	ORMDL2	0.390431
55472	C8orf39	0.39151
64802	NMNAT1	0.39321
80714	PBX4	0.39331
25800	SLC39A6	0.394264
84936	ZFYVE19	0.39634
9819	TSC22D2	0.396497
3664	IRF6	0.399295
54626	HES2	0.402394
283554	GPR137C	0.405719
57473	ZNF512B	0.407938
8357	HIST1H3H	0.410181
55765	C1orf106	0.412828
3373	HYAL1	0.412911
10900	RUNDC3A	0.414392
57205	ATP10D	0.417244
3146	HMGB1	0.421517
26578	OSTF1	0.421524
23682	RAB38	0.421535
1602	DACH1	0.421759
1452	CSNK1A1	0.422644
88745	C6orf153	0.427519
7984	ARHGEF5	0.428513
80333	KCNIP4	0.429534
3038	HAS3	0.430266
222	ALDH3B2	0.430329
3236	HOXD10	0.43076
5335	PLCG1	0.431146
51226	COPZ2	0.432057
10487	CAP1	0.432399
7267	TTC3	0.432924
202	AIM1	0.43336
80790	CMIP	0.435933
83882	TSPAN10	0.436211
5338	PLD2	0.436908
64114	TMBIM1	0.437089
3371	TNC	0.437413
81788	NUAK2	0.438017
441089	LOC441089	0.440613
5860	QDPR	0.44219
5387	PMS2L3	0.442345
124808	CCDC43	0.443481
29916	SNX11	0.444869
4335	MNT	0.445124
204219	LASS3	0.44585
55362	TMEM63B	0.446477
1825	DSC3	0.448887
1258	CNGB1	0.44995
54873	PALMD	0.450221
5292	PIM1	0.453763
6599	SMARCC1	0.454211
387841	RPL13AP20	0.45572
382	ARF6	0.45594
1666	DECR1	0.456771
10072	DPP3	0.456941
80352	RNF39	0.457129
338442	GPR109A	0.459097
25819	CCRN4L	0.45971
64771	C6orf106	0.460553
8527	DGKD	0.460746
113177	C19orf36	0.463414
1965	EIF2S1	0.464639
138241	C9orf85	0.466094
23623	RUSC1	0.467048
51234	TMEM85	0.469112
338707	B4GALNT4	0.469198
8915	BCL10	0.469547
23099	ZBTB43	0.470661
9949	AMMECR1	0.472018
64089	SNX16	0.474228
9263	STK17A	0.475396
23129	PLXND1	0.47553
677	ZFP36L1	0.475637
144501	KRT80	0.475993
6730	SRP68	0.478258
84926	SPRYD3	0.478316
825	CAPN3	0.478647
375449	MAST4	0.482543
83982	IFI27L2	0.483548
5203	PFDN4	0.48401
116983	ACAP3	0.484552
5307	PITX1	0.484612
3606	IL18	0.485017
10476	ATP5H	0.486389
284702	NCRNA00201	0.486975
10758	TRAF3IP2	0.487128
5436	POLR2G	0.488831
7837	PXDN	0.491085
54868	TMEM104	0.491958
79850	FAM57A	0.492304
80765	STARD5	0.492534
81607	PVRL4	0.492569
26056	RAB11FIP5	0.493525
122786	FRMD6	0.49372
242	ALOX12B	0.494139
729633	MRS2P2	0.494402
332	BIRC5	0.495506
644815	FAM83G	0.495604
5380	PMS2L2	0.495623
246269	LACE1	0.495968
9635	CLCA2	0.496732
23767	FLRT3	0.497902
83942	TSSK1B	0.503336
157922	CAMSAP1	0.503459
79148	MMP28	0.503478
2000	ELF4	0.50393
79670	ZCCHC6	0.504555
25845	LOC25845	0.505003
11332	ACOT7	0.506325
1263	PLK3	0.506466
4598	MVK	0.507245
7760	ZNF213	0.508077
90853	SPOCD1	0.508099
639	PRDM1	0.508568
375033	PEAR1	0.510254
50619	DEF6	0.510718
646	BNC1	0.513722
50506	DUOX2	0.51401
80149	ZC3H12A	0.515078
284217	LAMA1	0.515524
1774	DNASE1L1	0.515589
999	CDH1	0.515616
4007	PRICKLE3	0.518098
58472	SQRDL	0.520575
3949	LDLR	0.523353
284119	PTRF	0.524932
1500	CTNND1	0.525344
4815	NINJ2	0.527777
112939	NACC1	0.528032
148979	GLIS1	0.528507
54797	MED18	0.529151
56929	FEM1C	0.529635
11072	DUSP14	0.529891
100	ADA	0.530801
8553	BHLHE40	0.531574
50814	NSDHL	0.532073
25792	CIZ1	0.532118
642273	FAM110C	0.532428
3396	ICT1	0.532487
162427	FAM134C	0.534452
150696	PROM2	0.535039
84951	TNS4	0.535328
653145	ANXA8	0.535404
125206	SLC5A10	0.537607
51251	NT5C3	0.545583
23005	MAPKBP1	0.54652
4117	MAK	0.549768
27111	SDCBP2	0.552612
6446	SGK1	0.558284
5742	PTGS1	0.560031
80131	LRRC8E	0.561663
54793	KCTD9	0.563278
169611	OLFML2A	0.564191
83786	FRMD8	0.564699
831	CAST	0.565961
9600	PITPNM1	0.566774
7317	UBA1	0.567316
30844	EHD4	0.571832
90135	BTBD6	0.572198
84068	SLC10A7	0.574651
8892	EIF2B2	0.575356
84733	CBX2	0.578289
162461	TMEM92	0.57839
29108	PYCARD	0.579146
404217	CTXN1	0.585659
7408	VASP	0.586705
829	CAPZA1	0.587179
5706	PSMC6	0.589322
221914	GPC2	0.589389
5110	PCMT1	0.589714
823	CAPN1	0.590079
84632	AFAP1L2	0.592296
10371	SEMA3A	0.592397
25824	PRDX5	0.598143
728643	LOC728643	0.601249
345757	FAM174A	0.602796
56122	PCDHB14	0.604466
2196	FAT2	0.604856
5970	RELA	0.605905
7177	TPSAB1	0.610407
10611	PDLIM5	0.612401
27348	TOR1B	0.617674
10938	EHD1	0.622589
5925	RB1	0.625795
22933	SIRT2	0.625919
219833	C11orf45	0.627093
91748	C14orf43	0.633784
79363	C1orf89	0.635152
8626	TP63	0.636178
80115	BAIAP2L2	0.63664
8463	TEAD2	0.638548
9683	N4BP1	0.638731
8614	STC2	0.639678
389119	C3orf54	0.640568
79883	PODNL1	0.641616
65264	UBE2Z	0.643203
1871	E2F3	0.643571
333926	PPM1J	0.644922
54949	SDHAF2	0.64632
1564	CYP2D7P1	0.648136
2110	ETFDH	0.648242
9973	CCS	0.648424
6812	STXBP1	0.650179
26099	C1orf144	0.651722
100144603	LOC100144603	0.651885
56474	CTPS2	0.651968
25976	TIPARP	0.652079
7074	TIAM1	0.655716
113829	SLC35A4	0.655768
4793	NFKBIB	0.656197
5689	PSMB1	0.659473
387882	C12orf75	0.664083
126695	C1orf172	0.665719
3229	HOXC13	0.665794
113157	RPLP0P2	0.666104
7421	VDR	0.667965
9764	KIAA0513	0.671627
142678	MIB2	0.672185
7417	VDAC2	0.672626
132	ADK	0.674386
22883	CLSTN1	0.677158
22824	HSPA4L	0.680863
28988	DBNL	0.681254
10053	AP1M2	0.685577
2498	FTHL3	0.685813
26030	PLEKHG3	0.685846
6810	STX4	0.686065
23683	PRKD3	0.687278
8847	DLEU2	0.688124
54361	WNT4	0.688761
84240	ZCCHC9	0.688936
5900	RALGDS	0.690704
1159	CKMT1B	0.692366
53836	GPR87	0.693659
5639	PRRG2	0.695167
85450	ITPRIP	0.695169
1104	RCC1	0.695522
3422	IDI1	0.695733
56924	PAK6	0.701572
4779	NFE2L1	0.702665
23370	ARHGEF18	0.703192
128876	FAM83C	0.70337
4641	MYO1C	0.70534
79180	EFHD2	0.707935
388011	C14orf64	0.710462
2041	EPHA1	0.711901
29062	WDR91	0.717171
51673	TPPP3	0.719041
4643	MYO1E	0.722943
4867	NPHP1	0.725567
51022	GLRX2	0.725761
57826	RAP2C	0.727955
25816	TNFAIP8	0.732419
55620	STAP2	0.732836
440359	CSDAP1	0.733728
113828	FAM83F	0.735046
9255	AIMP1	0.735304
283848	CES8	0.736029
2629	GBA	0.737445
9927	MFN2	0.741914
553115	PEF1	0.743426
22800	RRAS2	0.746549
54947	LPCAT2	0.747178
7332	UBE2L3	0.750764
55236	UBA6	0.751722
9844	ELMO1	0.754442
9663	LPIN2	0.755115
84529	C15orf41	0.755726
6850	SYK	0.75749
51588	PIAS4	0.757864
7266	DNAJC7	0.759881
54	ACP5	0.761721
8774	NAPG	0.762889
8780	RIOK3	0.762998
8650	NUMB	0.764311
5690	PSMB2	0.765717
55686	MREG	0.770133
11191	PTENP1	0.770935
57804	POLD4	0.771074
374868	ATP9B	0.771269
55163	PNPO	0.771847
89866	SEC16B	0.772051
5718	PSMD12	0.773848
57140	RNPEPL1	0.774197
83543	AIF1L	0.775886
374395	TMEM179B	0.776185
57648	KIAA1522	0.777639
244	ANXA8L2	0.778611
9114	ATP6V0D1	0.780287
92259	MRPS36	0.781006
54951	COMMD8	0.781033
5188	PET112L	0.781382
642587	LOC642587	0.782299
256364	EML3	0.785273
27183	VPS4A	0.789644
8446	DUSP11	0.790028
10801	2016-09-09	0.792579
23268	DNMBP	0.796081
93487	MAPK1IP1L	0.796595
7083	TK1	0.799775
3292	HSD17B1	0.800473
5229	PGGT1B	0.803552
4155	MBP	0.80626
79603	LASS4	0.807667
286207	C9orf117	0.809733
200014	CC2D1B	0.811432
10241	CALCOCO2	0.813718
10140	TOB1	0.814257
23770	FKBP8	0.817951
151242	PPP1R1C	0.824833
55664	CDC37L1	0.825723
100129075	C14orf33	0.826786
54516	MTRF1L	0.830918
59344	ALOXE3	0.831517
127262	TPRG1L	0.83167
5119	CHMP1A	0.83237
84280	BTBD10	0.833578
8996	NOL3	0.833703
132720	C4orf32	0.833779
255919	TMEM188	0.834218
7920	BAT5	0.837076
89884	LHX4	0.838256
729515	C6orf35	0.842757
631	BFSP1	0.847105
83449	PMFBP1	0.847446
8538	BARX2	0.85193
535	ATP6V0A1	0.854618
100130771	EFCAB10	0.855635
55142	HAUS2	0.856042
26353	HSPB8	0.856468
4836	NMT1	0.856755
4678	NASP	0.857026
6293	VPS52	0.857965
85480	TSLP	0.863822
57636	ARHGAP23	0.86414
126075	CCDC159	0.864896
7071	KLF10	0.865219
113278	C20orf54	0.865527
54809	SAMD9	0.866988
122961	ISCA2	0.870825
92799	SHKBP1	0.870877
219699	UNC5B	0.874673
123355	LRRC28	0.876231
7323	UBE2D3	0.879719
8273	SLC10A3	0.881288
1540	CYLD	0.881939
119391	GSTO2	0.882162
1595	CYP51A1	0.883797
706	TSPO	0.88432
399687	MYO18A	0.88506
84669	USP32	0.885432
51167	CYB5R4	0.888463
3958	LGALS3	0.889272
10978	CLP1	0.893104
161882	ZFPM1	0.894914
25963	TMEM87A	0.896893
23002	DAAM1	0.898064
10540	DCTN2	0.899652
6992	PPP1R11	0.901743
375444	C5orf34	0.902441
51341	ZBTB7A	0.903112
30833	NT5C	0.90494
170487	C20orf134	0.907191
23637	RABGAP1	0.912108
84134	TOMM40L	0.912264
90324	CCDC97	0.913221
5356	PLRG1	0.914188
22938	SNW1	0.914447
9545	RAB3D	0.920526
6911	TBX6	0.920638
54820	NDE1	0.923674
89848	FCHSD1	0.923743
349114	LOC349114	0.923936
39	ACAT2	0.924002
8546	AP3B1	0.924545
5451	POU2F1	0.925708
8724	SNX3	0.926029
29950	SERTAD1	0.926534
8673	VAMP8	0.92911
81894	SLC25A28	0.929724
548321	FAM27A	0.93179
3226	HOXC10	0.933343
83638	C11orf68	0.934149
92912	UBE2Q2	0.935002
114294	LACTB	0.935335
26610	ELP4	0.937139
147965	FAM98C	0.938245
93349	SP140L	0.942186
3303	HSPA1A	0.942605
810	CALML3	0.942914
4218	RAB8A	0.942929
8717	TRADD	0.943037
221491	C6orf1	0.943162
817	CAMK2D	0.945146
10974	C10orf116	0.945194
80789	INTS5	0.945786
112755	STX1B	0.946331
5510	PPP1R7	0.946997
143686	SESN3	0.947444
84164	ASCC2	0.947832
57455	REXO1	0.949225
2232	FDXR	0.949508
389333	LOC389333	0.952029
254552	NUDT8	0.953248
5527	PPP2R5C	0.954787
79609	C14orf138	0.95521
83475	DOHH	0.957301
1209	CLPTM1	0.957488
91607	SLFN11	0.958447
27350	APOBEC3C	0.959731
80346	REEP4	0.961133
79755	ZNF750	0.961407
133015	PACRGL	0.961594
10094	ARPC3	0.961756
26025	PCDHGA12	0.961895
3419	IDH3A	0.963977
11104	KATNA1	0.964769
161753	ODF3L1	0.964993
10482	NXF1	0.965712
84259	DCUN1D5	0.965718
26073	POLDIP2	0.966195
4258	MGST2	0.966752
5655	KLK10	0.96742
4351	MPI	0.967886
84923	FAM104A	0.968873
134430	WDR36	0.969121
84958	SYTL1	0.969123
83640	FAM103A1	0.969546
2773	GNAI3	0.97066
23274	CLEC16A	0.971299
5606	MAP2K3	0.97294
2585	GALK2	0.972946
79812	MMRN2	0.973048
8802	SUCLG1	0.973544
7056	THBD	0.974255
84975	MFSD5	0.975075
51343	FZR1	0.976082
5663	PSEN1	0.97736
3030	HADHA	0.978486
80155	NAA15	0.978597
26071	FAM127B	0.978695
10066	SCAMP2	0.980102
4967	OGDH	0.980594
5550	PREP	0.982895
54884	RETSAT	0.982991
8907	AP1M1	0.98329
5813	PURA	0.983399
9572	NR1D1	0.984021
26007	DAK	0.985182
80347	COASY	0.986201
55781	RIOK2	0.987355
729830	FAM160A1	0.987711
54819	ZCCHC10	0.988856
147138	TMC8	0.989898
22911	WDR47	0.990633
6581	SLC22A3	0.99112
55324	ABCF3	0.991327
85455	DISP2	0.991429
55180	LINS1	0.992108
23154	NCDN	0.992399
8659	ALDH4A1	0.992736
10001	MED6	0.993108
2700	GJA3	0.994464
51528	JKAMP	0.994962
340075	ARSI	0.995479
10524	KAT5	0.99572
55308	DDX19A	0.996057
56479	KCNQ5	0.996382
6652	SORD	0.997004
26000	TBC1D10B	0.99814
55726	C12orf11	0.998171
23558	WBP2	0.998225
27236	ARFIP1	0.998282
9144	SYNGR2	0.998512
8705	B3GALT4	0.998543
286	ANK1	0.998658
79640	C22orf46	0.99877
79016	DDA1	0.99886
81889	FAHD1	0.998969
79823	C2orf34	0.999033
79157	MFSD11	0.999062
339665	SLC35E4	0.999075
55614	KIF16B	0.999081
4478	MSN	0.999163
145748	LYSMD4	0.999168
2166	FAAH	0.999249
9976	CLEC2B	0.999759
282991	BLOC1S2	0.999843
29800	ZDHHC1	0.999937
54962	TIPIN	0.999943
5685	PSMA4	0.999958
8632	DNAH17	0.999958
29777	ABT1	0.999961
90576	ZNF799	0.999972
56829	ZC3HAV1	0.999999

## Sheet: G3-G2
Gene ID	Gene Symbol	P(G3/G2)
9976	CLEC2B	0.000147084
170487	C20orf134	0.000603592
29800	ZDHHC1	0.000674318
79087	ALG12	0.000874062
162427	FAM134C	0.000980682
9764	KIAA0513	0.00157622
51341	ZBTB7A	0.00167356
84068	SLC10A7	0.00168627
9572	NR1D1	0.00200768
126075	CCDC159	0.00222832
51226	COPZ2	0.00233336
147965	FAM98C	0.00302208
57804	POLD4	0.0033042
25976	TIPARP	0.00341719
282991	BLOC1S2	0.0037463
89866	SEC16B	0.00380271
2700	GJA3	0.00387793
10974	C10orf116	0.00397211
219699	UNC5B	0.00474887
374868	ATP9B	0.00488308
26353	HSPB8	0.00489046
51167	CYB5R4	0.00526626
80194	TMEM134	0.00546367
1540	CYLD	0.00551456
23558	WBP2	0.00558729
2232	FDXR	0.00559265
93349	SP140L	0.0056924
147138	TMC8	0.00571327
4155	MBP	0.00574333
6446	SGK1	0.0058198
204219	LASS3	0.00678932
389119	C3orf54	0.00689652
535	ATP6V0A1	0.00709715
29916	SNX11	0.0071598
283848	CES8	0.00736449
55614	KIF16B	0.00748741
27350	APOBEC3C	0.00749494
57140	RNPEPL1	0.00756452
2166	FAAH	0.00757833
3292	HSD17B1	0.00834985
8705	B3GALT4	0.00901958
4815	NINJ2	0.00951445
55180	LINS1	0.00969545
9263	STK17A	0.009758
4258	MGST2	0.0102762
3419	IDH3A	0.0104376
100144603	LOC100144603	0.0107007
79812	MMRN2	0.0107582
221491	C6orf1	0.0110918
147463	ANKRD29	0.0112195
23616	SH3BP1	0.0112861
83449	PMFBP1	0.012034
50619	DEF6	0.0131527
29950	SERTAD1	0.0132782
57205	ATP10D	0.0135161
25921	ZDHHC5	0.0136687
56122	PCDHB14	0.0143372
5925	RB1	0.0144693
79640	C22orf46	0.0146742
161753	ODF3L1	0.0149167
1774	DNASE1L1	0.0149357
9683	N4BP1	0.0151581
5510	PPP1R7	0.0153227
339665	SLC35E4	0.0153973
333926	PPM1J	0.0154154
3373	HYAL1	0.0156689
79772	MCTP1	0.015874
145748	LYSMD4	0.0160549
132720	C4orf32	0.0163561
2585	GALK2	0.0164223
10066	SCAMP2	0.0169188
404217	CTXN1	0.0170283
831	CAST	0.0170652
25946	ZNF385A	0.0173897
729515	C6orf35	0.0176481
706	TSPO	0.0184236
7126	TNFAIP1	0.0189153
2256	FGF11	0.0189246
83475	DOHH	0.0192943
133923	ZNF474	0.0193519
57826	RAP2C	0.0193744
29108	PYCARD	0.0202292
8273	SLC10A3	0.0203094
79157	MFSD11	0.0203393
5970	RELA	0.0208944
25963	TMEM87A	0.0211123
4000	LMNA	0.0211338
84958	SYTL1	0.0215704
3728	JUP	0.0218584
9144	SYNGR2	0.0219731
8932	MBD2	0.0222192
255919	TMEM188	0.0226522
3713	IVL	0.0229551
5229	PGGT1B	0.022959
56829	ZC3HAV1	0.0229945
79823	C2orf34	0.0237728
401647	GOLGA7B	0.0237826
9220	TIAF1	0.0239807
3958	LGALS3	0.0240546
55362	TMEM63B	0.0244718
8717	TRADD	0.0245187
64114	TMBIM1	0.024542
1500	CTNND1	0.0250632
1947	EFNB1	0.0256408
1830	DSG3	0.0258862
1209	CLPTM1	0.0259476
51343	FZR1	0.0263623
143686	SESN3	0.0264662
222	ALDH3B2	0.0265959
8774	NAPG	0.0268323
246269	LACE1	0.0272373
123355	LRRC28	0.0278692
55781	RIOK2	0.028617
8996	NOL3	0.0286639
8802	SUCLG1	0.0291477
113278	C20orf54	0.0293619
26000	TBC1D10B	0.0298583
54961	SSH3	0.029919
162417	NAGS	0.0300444
4351	MPI	0.0303056
8659	ALDH4A1	0.0306997
24139	EML2	0.0307499
83786	FRMD8	0.030806
1666	DECR1	0.0310849
7040	TGFB1	0.0311215
1452	CSNK1A1	0.0314349
29907	SNX15	0.0316247
3226	HOXC10	0.0322159
55726	C12orf11	0.0323584
22824	HSPA4L	0.0325438
6810	STX4	0.0327854
161882	ZFPM1	0.0333752
56971	CEACAM19	0.0337845
83638	C11orf68	0.033807
51528	JKAMP	0.0340543
22992	KDM2A	0.0342121
25816	TNFAIP8	0.0344727
8632	DNAH17	0.0346735
4779	NFE2L1	0.0349114
6992	PPP1R11	0.0355541
10978	CLP1	0.0367606
375449	MAST4	0.0372349
92259	MRPS36	0.0375314
79603	LASS4	0.0376654
127262	TPRG1L	0.0381347
10241	CALCOCO2	0.0387937
3163	HMOX2	0.0390069
83882	TSPAN10	0.0392824
817	CAMK2D	0.0397213
85455	DISP2	0.0400978
51588	PIAS4	0.0406301
771	CA12	0.0411667
5813	PURA	0.0413522
999	CDH1	0.041635
9949	AMMECR1	0.0420905
5639	PRRG2	0.0422986
22911	WDR47	0.0425681
8546	AP3B1	0.0429596
84529	C15orf41	0.0438017
84280	BTBD10	0.043894
4836	NMT1	0.0441443
10509	SEMA4B	0.0442435
92912	UBE2Q2	0.0449432
23274	CLEC16A	0.0452037
100134229	LOC100134229	0.0457587
5119	CHMP1A	0.0458283
54884	RETSAT	0.0460772
8780	RIOK3	0.0464262
26578	OSTF1	0.0465825
5706	PSMC6	0.0465881
8446	DUSP11	0.0468669
578	BAK1	0.0477358
4338	MOCS2	0.0477446
81788	NUAK2	0.0478052
200014	CC2D1B	0.0479784
84293	C10orf58	0.048053
51673	TPPP3	0.0485182
22933	SIRT2	0.0493099
5742	PTGS1	0.0495131
9844	ELMO1	0.0495576
80765	STARD5	0.0495914
6699	SPRR1B	0.0497259
639	PRDM1	0.0498844
7056	THBD	0.0499836
10758	TRAF3IP2	0.0515944
132	ADK	0.0521586
7071	KLF10	0.0522133
5499	PPP1CA	0.0525666
5356	PLRG1	0.0527689
810	CALML3	0.0527995
6307	SC4MOL	0.0529061
8724	SNX3	0.0532175
4007	PRICKLE3	0.0532323
7760	ZNF213	0.0534864
4296	MAP3K11	0.0538938
90576	ZNF799	0.0542975
8915	BCL10	0.0544421
83640	FAM103A1	0.0545895
29062	WDR91	0.0548757
6911	TBX6	0.0549244
7421	VDR	0.0557842
3606	IL18	0.0558218
829	CAPZA1	0.0562911
10524	KAT5	0.0563723
81889	FAHD1	0.0567267
3315	HSPB1	0.0569687
80789	INTS5	0.0577612
272	AMPD3	0.0591691
339366	ADAMTSL5	0.0593972
11135	CDC42EP1	0.059739
5550	PREP	0.0612013
59344	ALOXE3	0.0618501
6744	SSFA2	0.0619815
4335	MNT	0.0628325
80790	CMIP	0.0637513
50488	MINK1	0.0638223
54361	WNT4	0.0639324
5663	PSEN1	0.0640089
79609	C14orf138	0.0643715
9610	RIN1	0.064462
54809	SAMD9	0.0645996
58472	SQRDL	0.0657677
54873	PALMD	0.0659344
22800	RRAS2	0.0659485
53836	GPR87	0.0662129
11072	DUSP14	0.0666105
6850	SYK	0.0666544
304	ANXA2P2	0.0675437
338442	GPR109A	0.0683967
27236	ARFIP1	0.0686285
823	CAPN1	0.0686348
128876	FAM83C	0.0686514
5460	POU5F1	0.0687958
84923	FAM104A	0.0688922
10140	TOB1	0.0704334
26073	POLDIP2	0.0708779
219833	C11orf45	0.0712008
7266	DNAJC7	0.0714278
51474	LIMA1	0.0721534
399687	MYO18A	0.0725377
26007	DAK	0.0730941
23005	MAPKBP1	0.0734092
10001	MED6	0.0750543
374907	B3GNT8	0.0755938
1825	DSC3	0.0758897
79180	EFHD2	0.0765711
1595	CYP51A1	0.0766461
85480	TSLP	0.0766843
3664	IRF6	0.0770389
10482	NXF1	0.07857
340075	ARSI	0.078849
11191	PTENP1	0.0793072
54626	HES2	0.0797902
30833	NT5C	0.0810608
30844	EHD4	0.0813113
3898	LAD1	0.0824655
27076	LYPD3	0.0834041
57458	TMCC3	0.0843842
84164	ASCC2	0.0844006
134430	WDR36	0.0850001
64834	ELOVL1	0.0852414
25824	PRDX5	0.0855129
9600	PITPNM1	0.0855628
1606	DGKA	0.0857228
5188	PET112L	0.0858908
9635	CLCA2	0.086432
79651	RHBDF2	0.0864588
54933	RHBDL2	0.0867707
124808	CCDC43	0.0873614
80853	JHDM1D	0.088703
84240	ZCCHC9	0.0889756
5818	PVRL1	0.0906973
6883	TAF12	0.0911332
9842	PLEKHM1	0.0914366
201176	ARHGAP27	0.0915167
81876	RAB1B	0.0925021
6730	SRP68	0.0930736
10094	ARPC3	0.0931853
825	CAPN3	0.0932585
57707	KIAA1609	0.0932714
54947	LPCAT2	0.0936518
27111	SDCBP2	0.0938982
553115	PEF1	0.0939791
79650	C16orf57	0.0944554
54516	MTRF1L	0.0944647
374654	KIF7	0.0952958
6282	S100A11	0.0953664
55686	MREG	0.0958336
84936	ZFYVE19	0.0965129
5597	MAPK6	0.096894
3236	HOXD10	0.0970732
83543	AIF1L	0.0977872
2110	ETFDH	0.0981505
22897	CEP164	0.0983213
389333	LOC389333	0.0985271
84926	SPRYD3	0.0987813
9819	TSC22D2	0.0992717
5355	PLP2	0.0998392
7920	BAT5	0.100236
4598	MVK	0.100246
302	ANXA2	0.100364
6652	SORD	0.100423
55620	STAP2	0.100595
2000	ELF4	0.10181
5315	PKM2	0.10216
2800	GOLGA1	0.102181
54868	TMEM104	0.102913
4218	RAB8A	0.103052
345757	FAM174A	0.103662
2769	GNA15	0.104393
23154	NCDN	0.104402
4967	OGDH	0.104522
122786	FRMD6	0.104765
1824	DSC2	0.105318
8907	AP1M1	0.105391
56901	NDUFA4L2	0.10561
84552	PARD6G	0.10612
201799	TMEM154	0.106329
84975	MFSD5	0.106493
80115	BAIAP2L2	0.107016
55163	PNPO	0.107114
54819	ZCCHC10	0.107265
126308	MOBKL2A	0.108246
83982	IFI27L2	0.108891
8650	NUMB	0.109342
23612	PHLDA3	0.110617
728643	LOC728643	0.111836
6768	ST14	0.111901
93487	MAPK1IP1L	0.112762
8673	VAMP8	0.1132
156	ADRBK1	0.113211
55057	AIM1L	0.113919
374395	TMEM179B	0.114007
221914	GPC2	0.114208
126695	C1orf172	0.114228
7323	UBE2D3	0.114431
29095	ORMDL2	0.114447
80347	COASY	0.114987
9973	CCS	0.116516
80155	NAA15	0.117554
5685	PSMA4	0.117884
9424	KCNK6	0.118073
23268	DNMBP	0.118097
8938	BAIAP3	0.118113
89848	FCHSD1	0.118374
80352	RNF39	0.118469
100129075	C14orf33	0.119512
548321	FAM27A	0.119529
284119	PTRF	0.120446
84669	USP32	0.1207
54951	COMMD8	0.120784
3030	HADHA	0.121842
5606	MAP2K3	0.122717
1212	CLTB	0.122819
79363	C1orf89	0.122866
90853	SPOCD1	0.12304
2707	GJB3	0.124395
6548	SLC9A1	0.126614
27348	TOR1B	0.126873
256364	EML3	0.127397
6293	VPS52	0.127441
4643	MYO1E	0.128134
7739	ZNF185	0.128946
3156	HMGCR	0.129778
244	ANXA8L2	0.130014
1849	DUSP7	0.130818
8538	BARX2	0.131846
7332	UBE2L3	0.133181
65267	WNK3	0.133339
2171	FABP5	0.133667
285761	DCBLD1	0.133683
6199	RPS6KB2	0.134114
113829	SLC35A4	0.134633
404550	C16orf74	0.135105
677	ZFP36L1	0.135445
5527	PPP2R5C	0.135624
55809	TRERF1	0.135913
760	CA2	0.137497
10611	PDLIM5	0.1386
653583	PHLDB3	0.139434
26025	PCDHGA12	0.140414
57412	AS3MT	0.141115
54	ACP5	0.141541
349114	LOC349114	0.142099
5468	PPARG	0.143466
3861	KRT14	0.143659
26610	ELP4	0.143743
79805	VASH2	0.145055
6455	SH3GL1	0.14508
2709	GJB5	0.147522
23207	PLEKHM2	0.147875
642273	FAM110C	0.1479
54793	KCTD9	0.148301
9927	MFN2	0.150496
80346	REEP4	0.150694
55324	ABCF3	0.151957
85450	ITPRIP	0.1521
163259	DENND2C	0.152333
2872	MKNK2	0.152649
22883	CLSTN1	0.153328
84134	TOMM40L	0.153465
92312	MEX3A	0.155916
3038	HAS3	0.156955
54820	NDE1	0.15698
114294	LACTB	0.157363
23770	FKBP8	0.158608
23682	RAB38	0.159215
348487	FAM131C	0.159741
257364	SNX33	0.160284
64065	PERP	0.160357
79755	ZNF750	0.160728
6581	SLC22A3	0.161331
338707	B4GALNT4	0.161351
100131496	LOC100131496	0.162014
1159	CKMT1B	0.162296
22936	ELL2	0.162469
133015	PACRGL	0.163062
5655	KLK10	0.163662
54962	TIPIN	0.165106
23066	CAND2	0.165904
8553	BHLHE40	0.166131
125476	INO80C	0.166295
10458	BAIAP2	0.166348
25819	CCRN4L	0.166954
1241	LTB4R	0.1672
10897	YIF1A	0.167585
7177	TPSAB1	0.16761
56479	KCNQ5	0.16807
2810	SFN	0.168231
3852	KRT5	0.169195
57455	REXO1	0.169797
254552	NUDT8	0.169979
388011	C14orf64	0.170249
54949	SDHAF2	0.170983
84632	AFAP1L2	0.171824
3303	HSPA1A	0.172824
7561	ZNF14	0.173481
9743	ARHGAP32	0.17365
6382	SDC1	0.176206
10900	RUNDC3A	0.177146
653145	ANXA8	0.177176
646	BNC1	0.178695
11161	C14orf1	0.179535
1176	AP3S1	0.179728
91748	C14orf43	0.179953
126917	IFFO2	0.180329
147968	CAPN12	0.181166
4793	NFKBIB	0.181204
401152	C4orf3	0.181953
242	ALOX12B	0.182575
54797	MED18	0.182701
27183	VPS4A	0.183605
90324	CCDC97	0.185336
56924	PAK6	0.186171
5358	PLS3	0.189304
153769	SH3RF2	0.189337
85014	TMEM141	0.189605
8463	TEAD2	0.190373
441531	PGAM4	0.191692
65108	MARCKSL1	0.191829
55664	CDC37L1	0.192132
10476	ATP5H	0.194934
3556	IL1RAP	0.195746
9255	AIMP1	0.195974
23650	TRIM29	0.19639
4753	NELL2	0.196429
116983	ACAP3	0.196476
2950	GSTP1	0.197061
1025	CDK9	0.198439
113177	C19orf36	0.199165
55236	UBA6	0.199999
57636	ARHGAP23	0.200062
2697	GJA1	0.200203
8626	TP63	0.200844
9114	ATP6V0D1	0.201979
8357	HIST1H3H	0.20239
135250	RAET1E	0.204066
1871	E2F3	0.205477
9547	CXCL14	0.205844
148979	GLIS1	0.206205
116211	TM4SF19	0.20667
2595	GANC	0.206907
85377	MICALL1	0.207456
26030	PLEKHG3	0.207621
5223	PGAM1	0.207925
5387	PMS2L3	0.208083
80149	ZC3H12A	0.208796
382	ARF6	0.208834
91607	SLFN11	0.209601
9124	PDLIM1	0.21003
2629	GBA	0.210035
58985	IL22RA1	0.210065
10540	DCTN2	0.210084
23150	FRMD4B	0.210412
7408	VASP	0.211916
2498	FTHL3	0.212141
3853	KRT6A	0.212913
64802	NMNAT1	0.213319
2773	GNAI3	0.213944
5910	RAP1GDS1	0.215021
4641	MYO1C	0.216361
4597	MVD	0.216499
1839	HBEGF	0.217327
39	ACAT2	0.218873
84304	NUDT22	0.219716
84687	PPP1R9B	0.220038
3868	KRT16	0.220515
26071	FAM127B	0.220703
53635	PTOV1	0.221524
55142	HAUS2	0.22168
57121	LPAR5	0.221946
56929	FEM1C	0.223227
2125	EVPL	0.224407
113157	RPLP0P2	0.224613
157285	SGK223	0.225696
23370	ARHGEF18	0.225792
127294	MYOM3	0.226534
79883	PODNL1	0.226707
8877	SPHK1	0.226863
286	ANK1	0.227563
113828	FAM83F	0.22779
9663	LPIN2	0.228092
345462	ZNF879	0.228433
3422	IDI1	0.230786
54981	C9orf95	0.231204
81894	SLC25A28	0.232548
7518	XRCC4	0.232873
284348	LYPD5	0.23316
89884	LHX4	0.23348
4478	MSN	0.236474
5718	PSMD12	0.239831
81607	PVRL4	0.239932
54442	KCTD5	0.240121
113452	TMEM54	0.240942
56413	LTB4R2	0.242447
7286	TUFT1	0.242854
84951	TNS4	0.244177
11332	ACOT7	0.245216
64127	NOD2	0.245904
148022	TICAM1	0.246159
65264	UBE2Z	0.248407
5478	PPIA	0.249818
30846	EHD2	0.252119
113263	GLCCI1	0.253351
7417	VDAC2	0.253781
5554	PRH1	0.254493
283149	BCL9L	0.254658
1564	CYP2D7P1	0.256087
79148	MMP28	0.256655
11247	NXPH4	0.256844
23623	RUSC1	0.25751
112755	STX1B	0.257624
284111	SLC13A5	0.258592
27433	TOR2A	0.258636
11104	KATNA1	0.260261
254102	EHBP1L1	0.260971
142678	MIB2	0.261407
1382	CRABP2	0.261473
1263	PLK3	0.261492
23299	BICD2	0.261538
201175	SH3D20	0.262088
5912	RAP2B	0.262524
1828	DSG1	0.263142
154	ADRB2	0.264265
28988	DBNL	0.267304
203	AK1	0.267991
79671	NLRX1	0.269611
79016	DDA1	0.270371
57648	KIAA1522	0.271224
10848	PPP1R13L	0.271432
440359	CSDAP1	0.276439
23186	RCOR1	0.276739
112399	EGLN3	0.276802
55700	MAP7D1	0.2772
83605	CCM2	0.277411
5338	PLD2	0.277552
56938	ARNTL2	0.278422
6513	SLC2A1	0.280561
90527	DUOXA1	0.282199
1026	CDKN1A	0.282569
53905	DUOX1	0.282991
9201	DCLK1	0.283673
54920	DUS2L	0.285124
9545	RAB3D	0.285205
7162	TPBG	0.285257
5900	RALGDS	0.28916
7083	TK1	0.289679
3914	LAMB3	0.290827
29775	CARD10	0.291471
23099	ZBTB43	0.29158
54753	ZNF853	0.293056
91608	RASL10B	0.294056
7317	UBA1	0.295127
81565	NDEL1	0.296629
6659	SOX4	0.2976
5690	PSMB2	0.298013
51251	NT5C3	0.298339
375444	C5orf34	0.298864
221400	TDRD6	0.299265
23002	DAAM1	0.299266
4140	MARK3	0.299314
144501	KRT80	0.300618
55214	LEPREL1	0.30213
8638	OASL	0.303189
6331	SCN5A	0.303959
84838	ZNF496	0.304042
4747	NEFL	0.304078
79850	FAM57A	0.305629
22938	SNW1	0.306981
10801	2016-09-09	0.308551
222962	SLC29A4	0.309024
92211	CDHR1	0.309644
5467	PPARD	0.310658
84733	CBX2	0.310853
9146	HGS	0.311513
8744	TNFSF9	0.312505
388341	C17orf76	0.313553
84808	C1orf170	0.313791
9314	KLF4	0.314265
2535	FZD2	0.316357
1602	DACH1	0.316558
4117	MAK	0.318164
79038	ZFYVE21	0.319978
151230	KLHL23	0.320547
10089	KCNK7	0.321252
646851	LOC646851	0.322734
25855	BRMS1	0.323812
122961	ISCA2	0.324541
5915	RARB	0.324721
4664	NAB1	0.3254
7275	TUB	0.325524
146691	TOM1L2	0.326922
2196	FAT2	0.32814
3854	KRT6B	0.32902
2041	EPHA1	0.330068
3691	ITGB4	0.330081
2778	GNAS	0.330981
50506	DUOX2	0.331839
115704	EVI5L	0.335408
5317	PKP1	0.336256
25800	SLC39A6	0.33715
56998	CTNNBIP1	0.33784
5110	PCMT1	0.338979
84885	ZDHHC12	0.339913
2114	ETS2	0.343616
285966	FAM115C	0.344757
114804	RNF157	0.347317
3949	LDLR	0.350321
7277	TUBA4A	0.350485
162461	TMEM92	0.350531
201161	CENPV	0.350596
147700	KLC3	0.351869
5689	PSMB1	0.352397
138241	C9orf85	0.352572
169611	OLFML2A	0.353264
286887	KRT6C	0.354989
157922	CAMSAP1	0.355047
57452	GALNTL1	0.355941
1258	CNGB1	0.356193
1308	COL17A1	0.358422
55213	RCBTB1	0.358547
51022	GLRX2	0.35883
148229	ATP8B3	0.360385
80328	ULBP2	0.363695
11320	MGAT4A	0.364568
8986	RPS6KA4	0.365083
230	ALDOC	0.36537
5091	PC	0.367351
54742	LY6K	0.367388
162494	RHBDL3	0.367919
53833	IL20RB	0.368539
50814	NSDHL	0.368956
375033	PEAR1	0.369566
6023	RMRP	0.370444
10468	FST	0.371145
79098	C1orf116	0.372041
93100	NAPRT1	0.372312
29959	NRBP1	0.373169
3363	HTR7	0.375429
123879	DCUN1D3	0.375588
1104	RCC1	0.376346
3655	ITGA6	0.377798
1875	E2F5	0.378116
5898	RALA	0.378483
3909	LAMA3	0.37871
25845	LOC25845	0.379163
51586	MED15	0.379546
64084	CLSTN2	0.380142
5453	POU3F1	0.380297
7430	EZR	0.380405
64089	SNX16	0.380676
83590	TMUB1	0.38101
83715	ESPN	0.385948
10072	DPP3	0.386065
7170	TPM3	0.386285
340252	ZNF680	0.389451
202	AIM1	0.390151
3229	HOXC13	0.390614
3755	KCNG1	0.392777
9066	SYT7	0.393499
50854	C6orf48	0.39466
11194	ABCB8	0.396201
339983	NAT8L	0.398033
54329	GPR85	0.398932
51527	C14orf129	0.399054
6422	SFRP1	0.400053
57670	KIAA1549	0.400308
6812	STXBP1	0.400627
389337	ARHGEF37	0.401991
26115	TANC2	0.402384
115811	IQCD	0.402547
387841	RPL13AP20	0.402973
303	ANXA2P1	0.404085
84446	BRSK1	0.407117
150696	PROM2	0.40868
85456	TNKS1BP1	0.411513
23767	FLRT3	0.412897
55308	DDX19A	0.412931
6256	RXRA	0.413064
7074	TIAM1	0.414267
2137	EXTL3	0.414344
10804	GJB6	0.41435
29777	ABT1	0.415939
396	ARHGDIA	0.416022
875	CBS	0.416121
8908	GYG2	0.416725
166647	GPR125	0.417714
53358	SHC3	0.41806
55048	VPS37C	0.418797
3396	ICT1	0.420682
9060	PAPSS2	0.422903
23129	PLXND1	0.423295
84283	TMEM79	0.423673
5268	SERPINB5	0.425706
66000	TMEM108	0.426292
84259	DCUN1D5	0.426392
55666	NPLOC4	0.428243
54407	SLC38A2	0.428307
642587	LOC642587	0.433441
8974	P4HA2	0.433603
25791	NGEF	0.434319
387509	GPR153	0.435708
55611	OTUB1	0.435891
51706	CYB5R1	0.436584
8337	HIST2H2AA3	0.437653
23683	PRKD3	0.438206
10461	MERTK	0.440004
1838	DTNB	0.440075
10555	AGPAT2	0.442611
10890	RAB10	0.446353
10652	YKT6	0.448513
4084	MXD1	0.449134
221061	FAM171A1	0.44928
84985	FAM83A	0.452047
5292	PIM1	0.455463
3006	HIST1H1C	0.45554
56262	LRRC8A	0.457865
7378	UPP1	0.458569
2150	F2RL1	0.45863
119391	GSTO2	0.463371
5436	POLR2G	0.463418
10938	EHD1	0.463838
125206	SLC5A10	0.465662
92799	SHKBP1	0.466952
6281	S100A10	0.46719
26056	RAB11FIP5	0.46749
624	BDKRB2	0.467834
64771	C6orf106	0.469043
349075	ZNF713	0.47041
112	ADCY6	0.470879
631	BFSP1	0.471091
1041	CDSN	0.472113
2649	NR6A1	0.472293
30001	ERO1L	0.473469
348938	NIPAL4	0.473556
84273	C4orf14	0.477328
147040	KCTD11	0.478236
8364	HIST1H4C	0.47829
127602	DNAH14	0.478837
1612	DAPK1	0.478962
2997	GYS1	0.479892
900	CCNG1	0.481622
10205	MPZL2	0.484301
26099	C1orf144	0.487342
90060	CCDC120	0.487895
1001	CDH3	0.491273
100130771	EFCAB10	0.492593
129642	MBOAT2	0.493322
27344	PCSK1N	0.494294
286207	C9orf117	0.495247
5339	PLEC	0.497652
374286	CDRT1	0.497789
2788	GNG7	0.497791
283554	GPR137C	0.498363
9989	PPP4R1	0.498558
375061	FAM89A	0.498881
7984	ARHGEF5	0.499678
51234	TMEM85	0.500033
55765	C1orf106	0.502431
79670	ZCCHC6	0.505969
353091	RAET1G	0.507265
387882	C12orf75	0.508445
56953	NT5M	0.508467
4678	NASP	0.510187
81617	CAB39L	0.513915
4170	MCL1	0.514115
317749	DHRS4L2	0.514133
5228	PGF	0.515581
339942	C3orf47	0.515937
23637	RABGAP1	0.515991
1072	CFL1	0.519012
90850	ZNF598	0.520199
58473	PLEKHB1	0.520801
9270	ITGB1BP1	0.523666
644815	FAM83G	0.525416
10999	SLC27A4	0.527005
1515	CTSL2	0.528605
7447	VSNL1	0.529259
29984	RHOD	0.530959
222389	BEND7	0.531023
79857	FLJ13224	0.532469
10388	SYCP2	0.533171
100	ADA	0.533576
88745	C6orf153	0.533622
64768	IPPK	0.536496
221458	KIF6	0.537762
57449	PLEKHG5	0.53778
432369	ATP5EP2	0.53848
84790	TUBA1C	0.538925
80303	EFHD1	0.540687
84448	ABLIM2	0.541368
3371	TNC	0.542698
58155	PTBP2	0.543073
24145	PANX1	0.543315
90135	BTBD6	0.547545
4188	MDFI	0.548046
2011	MARK2	0.548695
10397	NDRG1	0.549393
122060	SLAIN1	0.550174
138429	PIP5KL1	0.551758
26064	RAI14	0.551807
84809	CROCCL1	0.553063
65251	ZNF649	0.555368
79642	ARSJ	0.555767
5034	P4HB	0.556507
83942	TSSK1B	0.556955
7851	MALL	0.55773
6487	ST3GAL3	0.560271
10257	ABCC4	0.562234
138311	FAM69B	0.562601
1965	EIF2S1	0.563322
151242	PPP1R1C	0.564504
623	BDKRB1	0.565027
54756	IL17RD	0.567786
10901	DHRS4	0.567814
5624	PROC	0.571119
257000	PLAC2	0.571826
4326	MMP17	0.573114
1729	DIAPH1	0.573291
84617	TUBB6	0.573649
6252	RTN1	0.574406
10589	DRAP1	0.574762
5260	PHKG1	0.5762
115004	C6orf150	0.577746
401237	FLJ22536	0.578541
57473	ZNF512B	0.579685
79905	TMC7	0.580417
1119	CHKA	0.580811
60509	AGBL5	0.582083
10675	CSPG5	0.582955
56271	BEX4	0.583061
1788	DNMT3A	0.587413
152877	FAM53A	0.5885
2589	GALNT1	0.590163
9185	REPS2	0.590366
8821	INPP4B	0.590699
647024	C6orf132	0.591747
22822	PHLDA1	0.592694
729830	FAM160A1	0.592754
858	CAV2	0.59548
3767	KCNJ11	0.596543
5973	RENBP	0.597428
6599	SMARCC1	0.60036
56895	AGPAT4	0.600617
27071	DAPP1	0.60213
1832	DSP	0.604299
57622	LRFN1	0.605635
6591	SNAI2	0.606743
9915	ARNT2	0.607739
8527	DGKD	0.609867
1969	EPHA2	0.612901
81621	KAZALD1	0.613715
8347	HIST1H2BC	0.613888
7475	WNT6	0.614699
80131	LRRC8E	0.615253
196996	GRAMD2	0.615536
29924	EPN1	0.61656
2770	GNAI1	0.617677
26277	TINF2	0.61796
2784	GNB3	0.618969
441478	NRARP	0.619154
90233	ZNF551	0.623096
92714	ARRDC1	0.624087
284702	NCRNA00201	0.627649
6665	SOX15	0.628432
1893	ECM1	0.62907
3489	IGFBP6	0.62969
56097	PCDHGC5	0.6315
10371	SEMA3A	0.632002
93010	B3GNT7	0.632418
56155	TEX14	0.632718
5140	PDE3B	0.63314
6835	SURF2	0.63364
8061	FOSL1	0.634187
3939	LDHA	0.634984
7262	PHLDA2	0.635462
51129	ANGPTL4	0.635875
117247	SLC16A10	0.636872
10861	SLC26A1	0.637125
5875	RABGGTA	0.637399
3613	IMPA2	0.639911
5307	PITX1	0.640429
5744	PTHLH	0.640617
3872	KRT17	0.641944
51477	ISYNA1	0.642431
286077	FAM83H	0.64333
148304	C1orf74	0.645874
777	CACNA1E	0.647658
170680	PSORS1C2	0.648419
332	BIRC5	0.653182
56034	PDGFC	0.654209
25792	CIZ1	0.654237
125228	C18orf19	0.654325
50804	MYEF2	0.6572
23132	RAD54L2	0.657959
8581	LY6D	0.65884
113026	PLCD3	0.663453
159195	USP54	0.663918
84668	FAM126A	0.664068
1944	EFNA3	0.665081
1795	DOCK3	0.66606
64855	FAM129B	0.667694
2706	GJB2	0.671759
8111	GPR68	0.671784
94030	LRRC4B	0.673901
10149	GPR64	0.673937
83481	EPPK1	0.674891
55432	YOD1	0.678906
55964	2016-09-03	0.683779
6464	SHC1	0.684679
5208	PFKFB2	0.685855
56106	PCDHGA10	0.688737
9467	SH3BP5	0.689625
113146	AHNAK2	0.691543
100128640	LOC100128640	0.692016
81706	PPP1R14C	0.69412
284217	LAMA1	0.694719
80035	C15orf28	0.694849
8490	RGS5	0.696445
84787	SUV420H2	0.696552
10472	ZNF238	0.69718
348093	RBPMS2	0.698503
2630	GBAP1	0.699537
219988	PATL1	0.699714
6480	ST6GAL1	0.702475
4306	NR3C2	0.7041
280655	C14orf19	0.704488
9122	SLC16A4	0.705007
51585	PCF11	0.705514
3925	STMN1	0.706381
51155	HN1	0.706571
414236	C10orf55	0.708913
1356	CP	0.709647
5017	OVOL1	0.70983
9520	NPEPPS	0.710166
11168	PSIP1	0.71153
677766	SCARNA2	0.712642
440	ASNS	0.715043
205	AK3L1	0.716086
127833	SYT2	0.717582
441089	LOC441089	0.718909
149986	LSM14B	0.719263
54876	DCAF16	0.720096
644511	RPL13AP6	0.720492
25923	ATL3	0.722862
93	ACVR2B	0.724118
7693	ZNF134	0.726299
619383	SCARNA9	0.729599
79924	ADM2	0.730542
5335	PLCG1	0.73133
7267	TTC3	0.73144
8614	STC2	0.731681
54932	EXD3	0.732694
692148	SCARNA10	0.732961
60436	TGIF2	0.7344
201283	AMZ2P1	0.73541
129080	EMID1	0.736503
56474	CTPS2	0.738532
5331	PLCB3	0.740463
783	CACNB2	0.740789
7837	PXDN	0.741273
79413	ZBED2	0.742596
5695	PSMB7	0.743375
149076	ZNF362	0.745242
221527	ZBTB12	0.746062
285368	PRRT3	0.746146
9423	NTN1	0.747216
6147	RPL23A	0.747453
646762	LOC646762	0.747826
7336	UBE2V2	0.752471
7554	ZNF8	0.753324
8818	DPM2	0.753718
80333	KCNIP4	0.754615
11092	C9orf9	0.755735
80757	TMEM121	0.75694
8503	PIK3R3	0.761495
112939	NACC1	0.765145
91614	DEPDC7	0.765401
8193	DPF1	0.765457
57633	LRRN1	0.770238
54863	C9orf167	0.770798
54986	ULK4	0.773125
283987	C17orf28	0.774144
57700	FAM160B1	0.774164
145407	C14orf37	0.775362
56985	C17orf48	0.775952
26999	CYFIP2	0.776341
284207	METRNL	0.776627
116362	RBP7	0.776997
3552	IL1A	0.782102
400745	SH2D5	0.782121
55034	MOCOS	0.782421
8862	APLN	0.786171
84899	TMTC4	0.78674
4867	NPHP1	0.788136
8892	EIF2B2	0.790346
57460	PPM1H	0.790454
65986	ZBTB10	0.791547
7499	XG	0.791909
11187	PKP3	0.793476
8847	DLEU2	0.794026
80313	LRRC27	0.79508
26354	GNL3	0.797186
2192	FBLN1	0.798507
5066	PAM	0.799203
158399	ZNF483	0.800928
122416	ANKRD9	0.801807
26091	HERC4	0.802199
222584	FAM83B	0.803383
283659	PRTG	0.804585
152185	CCDC52	0.80547
645840	TXNRD3IT1	0.806312
10487	CAP1	0.808567
728640	LOC728640	0.808789
2970	GTF2IP1	0.809845
27094	KCNMB3	0.809999
379	ARL4D	0.811028
7748	ZNF195	0.81138
1545	CYP1B1	0.811904
347	APOD	0.812755
113	ADCY7	0.815079
8820	HESX1	0.817299
10797	MTHFD2	0.817433
2059	EPS8	0.818004
26039	SS18L1	0.818707
5829	PXN	0.820193
154761	LOC154761	0.820548
26227	PHGDH	0.821301
5836	PYGL	0.825911
7678	ZNF124	0.826315
10053	AP1M2	0.82686
57655	GRAMD1A	0.827385
83937	RASSF4	0.828691
3675	ITGA3	0.829085
6297	SALL2	0.829295
4293	MAP3K9	0.830162
83714	NRIP2	0.830174
154796	AMOT	0.836458
5577	PRKAR2B	0.837726
6566	SLC16A1	0.839071
51130	ASB3	0.83964
84765	ZNF577	0.840643
1124	CHN2	0.840795
152189	CMTM8	0.840839
7700	ZNF141	0.840843
5451	POU2F1	0.841711
2487	FRZB	0.841833
54993	ZSCAN2	0.843943
284802	FRG1B	0.848165
10998	SLC27A5	0.848369
301	ANXA1	0.850239
5954	RCN1	0.852694
51308	REEP2	0.853454
89832	CHRFAM7A	0.853745
26098	C10orf137	0.854226
23231	SEL1L3	0.854331
26499	PLEK2	0.854897
55422	ZNF331	0.855598
54751	FBLIM1	0.855705
729375	LOC729375	0.856149
6387	CXCL12	0.856319
729633	MRS2P2	0.858219
50855	PARD6A	0.858787
4613	MYCN	0.861168
375387	LRRC33	0.862622
83758	RBP5	0.866626
115557	GEFT	0.867447
5585	PKN1	0.867723
1441	CSF3R	0.869423
8991	SELENBP1	0.873395
9686	VGLL4	0.874375
4602	MYB	0.875621
6273	S100A2	0.878211
647033	PA2G4P4	0.87903
10912	GADD45G	0.879076
54780	NSMCE4A	0.881426
171023	ASXL1	0.881624
29799	YPEL1	0.882856
151194	FAM119A	0.883186
8975	USP13	0.884108
9638	FEZ1	0.885269
91544	UBXN11	0.886826
55084	SOBP	0.888686
857	CAV1	0.89093
26018	LRIG1	0.89226
254887	ZDHHC23	0.892362
64395	GMCL1	0.892783
84450	ZNF512	0.894529
200576	PIKFYVE	0.896914
56994	CHPT1	0.898052
216	ALDH1A1	0.902173
1286	COL4A4	0.902934
56300	IL1F9	0.903119
9254	CACNA2D2	0.903462
152926	PPM1K	0.903498
3146	HMGB1	0.903699
200030	LOC200030	0.905268
164832	LONRF2	0.907425
140688	C20orf112	0.908019
3918	LAMC2	0.909606
9806	SPOCK2	0.911146
51655	RASD1	0.91136
150776	LOC150776	0.912432
5860	QDPR	0.913142
8543	LMO4	0.913586
57212	KIAA0495	0.915164
140825	NEURL2	0.915889
139285	FAM123B	0.916784
84924	ZNF566	0.921304
1902	LPAR1	0.922139
80095	ZNF606	0.923946
63941	NECAB3	0.924188
91977	MYOZ3	0.924516
23092	ARHGAP26	0.925201
6663	SOX10	0.925504
5332	PLCB4	0.927455
9334	B4GALT5	0.929166
100113407	TMEM170B	0.929309
57539	WDR35	0.929359
4673	NAP1L1	0.930126
123096	SLC25A29	0.931148
162972	ZNF550	0.931448
1756	DMD	0.931761
2781	GNAZ	0.931905
55653	BCAS4	0.933885
25849	PARM1	0.935392
7508	XPC	0.936064
56605	ERO1LB	0.936302
138474	TAF1L	0.937722
828	CAPS	0.938447
3636	INPPL1	0.938761
4826	NNAT	0.93929
5994	RFXAP	0.941039
23552	CDK20	0.941427
8601	RGS20	0.942313
349196	LOC349196	0.942925
347735	SERINC2	0.944823
3382	ICA1	0.945163
29903	CCDC106	0.947502
90634	N4BP2L1	0.947552
23641	LDOC1	0.949445
7188	TRAF5	0.949889
54504	CPVL	0.94996
55835	CENPJ	0.950951
6919	TCEA2	0.952719
9829	DNAJC6	0.952804
10152	ABI2	0.952847
55349	CHDH	0.953009
4185	ADAM11	0.953049
57484	RNF150	0.953204
253639	ZNF620	0.953244
55472	C8orf39	0.953385
3680	ITGA9	0.954314
9865	TRIL	0.954357
23394	ADNP	0.955642
257044	C1orf101	0.955767
6138	RPL15	0.957437
57209	ZNF248	0.958463
5380	PMS2L2	0.958652
25817	FAM19A5	0.959897
11159	RABL2A	0.961061
6563	SLC14A1	0.961268
283638	KIAA0284	0.962191
23613	ZMYND8	0.962352
23157	2016-09-06	0.962791
6948	TCN2	0.963564
100131551	LOC100131551	0.964511
56260	C8orf44	0.965656
91653	BOC	0.966072
596	BCL2	0.966282
816	CAMK2B	0.966579
2047	EPHB1	0.966936
7840	ALMS1	0.967564
6419	SETMAR	0.970536
321	APBA2	0.971209
3305	HSPA1L	0.972549
147687	ZNF417	0.972677
2639	GCDH	0.973304
84798	C19orf48	0.973846
10160	FARP1	0.974153
57161	PELI2	0.974731
339483	MTMR9L	0.974945
253461	ZBTB38	0.975599
84695	LOXL3	0.976262
196403	DTX3	0.976312
8125	ANP32A	0.977402
4122	MAN2A2	0.977731
7581	ZNF33A	0.977937
5817	PVR	0.97821
728723	LOC728723	0.978438
84865	CCDC142	0.978613
116151	C20orf108	0.979087
56997	CABC1	0.980469
5329	PLAUR	0.981023
8292	COLQ	0.981054
8295	TRRAP	0.981218
79974	C7orf58	0.981288
53346	TM6SF1	0.981541
51176	LEF1	0.981564
51177	PLEKHO1	0.981754
57221	KIAA1244	0.98213
252995	FNDC5	0.982387
55672	NBPF1	0.983631
51330	TNFRSF12A	0.984008
55544	RBM38	0.985241
285989	ZNF789	0.985456
7643	ZNF90	0.985514
253724	LOC253724	0.985595
80228	ORAI2	0.985784
220979	C10orf25	0.98581
8313	AXIN2	0.986523
10935	PRDX3	0.986572
100129405	MSTO2P	0.987206
8187	ZNF239	0.988061
286527	TMSB15B	0.988077
63895	FAM38B	0.989228
26505	CNNM3	0.989653
64423	INF2	0.990455
80318	GKAP1	0.990877
3084	NRG1	0.991034
554202	LOC554202	0.99128
79862	ZNF669	0.991694
6274	S100A3	0.992286
4256	MGP	0.992323
84181	CHD6	0.992378
55071	C9orf40	0.992516
10734	STAG3	0.992653
114299	PALM2	0.992669
79846	C7orf63	0.992721
55540	IL17RB	0.993139
51704	GPRC5B	0.993264
4232	MEST	0.993537
1183	CLCN4	0.994102
340348	TSPAN33	0.994302
9406	ZRANB2	0.994417
1365	CLDN3	0.994793
117583	PARD3B	0.994816
114900	C1QTNF4	0.995416
2327	FMO2	0.995661
2673	GFPT1	0.996275
80199	FUZ	0.996363
54799	MBTD1	0.996429
85236	HIST1H2BK	0.996442
92370	ACPL2	0.996763
10656	KHDRBS3	0.9968
9256	BZRAP1	0.996833
5203	PFDN4	0.996867
54556	ING3	0.996904
64759	TNS3	0.997184
3930	LBR	0.997282
202181	LOC202181	0.997319
115273	RAB42	0.99761
100129637	LOC100129637	0.997619
79083	MLPH	0.997834
54765	TRIM44	0.998376
221178	SPATA13	0.998384
729085	FAM198A	0.998548
9590	AKAP12	0.998933
57188	ADAMTSL3	0.999001
9982	FGFBP1	0.999085
8395	PIP5K1B	0.999115
55698	RADIL	0.999122
222171	PRR15	0.999132
440081	DDX12	0.999138
81873	ARPC5L	0.999274
55274	PHF10	0.999393
650655	ABCA17P	0.999413
148898	C1orf213	0.999449
84968	PNMA6A	0.99946
126668	TDRD10	0.999555
27148	STK36	0.999674
6671	SP4	0.999678
80150	ASRGL1	0.999698
64094	SMOC2	0.999715
5587	PRKD1	0.999779
7422	VEGFA	0.999861
89944	GLB1L2	0.999872
80714	PBX4	0.999923
5383	PMS2L5	0.999926
944	TNFSF8	0.999953
340526	RGAG4	0.999958
6624	FSCN1	0.99996

## Sheet: G3-G1
Gene ID	Gene Symbol	P(G3/G1)
29984	RHOD	3.67377e-05
760	CA2	5.35694e-05
5467	PPARD	7.31259e-05
54753	ZNF853	9.7822e-05
401647	GOLGA7B	0.000138356
66000	TMEM108	0.000172638
23641	LDOC1	0.000189427
9220	TIAF1	0.000200908
6382	SDC1	0.000205764
81621	KAZALD1	0.000224625
1026	CDKN1A	0.000232785
2769	GNA15	0.000251301
2256	FGF11	0.000261071
221061	FAM171A1	0.000267961
80194	TMEM134	0.000307568
5818	PVRL1	0.000308717
2781	GNAZ	0.000374823
55349	CHDH	0.000401198
11320	MGAT4A	0.000419624
3728	JUP	0.000430594
56994	CHPT1	0.000481775
777	CACNA1E	0.000482395
7126	TNFAIP1	0.000483448
25946	ZNF385A	0.000489669
79772	MCTP1	0.000508935
151230	KLHL23	0.000530956
7275	TUB	0.000536718
54961	SSH3	0.000558728
8986	RPS6KA4	0.000601378
3861	KRT14	0.000604762
3163	HMOX2	0.000616953
65267	WNK3	0.00069771
6199	RPS6KB2	0.00070442
51226	COPZ2	0.000707248
56971	CEACAM19	0.00071571
201799	TMEM154	0.000723499
9467	SH3BP5	0.000843426
54863	C9orf167	0.00086608
1545	CYP1B1	0.000891099
6307	SC4MOL	0.000893966
4000	LMNA	0.000951756
5460	POU5F1	0.000952634
23616	SH3BP1	0.000983126
1241	LTB4R	0.00103656
22936	ELL2	0.00107617
1849	DUSP7	0.00107758
9201	DCLK1	0.00110322
9610	RIN1	0.00112169
10458	BAIAP2	0.00113649
3489	IGFBP6	0.00114641
771	CA12	0.00117776
3898	LAD1	0.00118305
100134229	LOC100134229	0.00130167
79805	VASH2	0.00131821
5358	PLS3	0.00137476
6282	S100A11	0.00138997
57460	PPM1H	0.00142937
5223	PGAM1	0.00149813
339942	C3orf47	0.00154828
26227	PHGDH	0.00157602
3853	KRT6A	0.00159151
6455	SH3GL1	0.00159316
80303	EFHD1	0.00162881
1947	EFNB1	0.00163057
81876	RAB1B	0.00168427
10509	SEMA4B	0.00171717
79924	ADM2	0.00172568
1875	E2F5	0.00179089
3854	KRT6B	0.00187023
204219	LASS3	0.00189347
154796	AMOT	0.00189726
25921	ZDHHC5	0.00191754
57452	GALNTL1	0.00194863
126308	MOBKL2A	0.00196766
29916	SNX11	0.00197369
5577	PRKAR2B	0.00197391
201161	CENPV	0.00199965
57670	KIAA1549	0.00204442
5468	PPARG	0.00204855
147463	ANKRD29	0.00207915
6331	SCN5A	0.0021179
3713	IVL	0.00213001
3868	KRT16	0.00216572
4753	NELL2	0.00217136
7378	UPP1	0.00217191
126917	IFFO2	0.00217197
50804	MYEF2	0.00218029
57458	TMCC3	0.00234306
162972	ZNF550	0.00242974
133923	ZNF474	0.00244165
27076	LYPD3	0.0024548
80853	JHDM1D	0.0024745
64855	FAM129B	0.0024979
84446	BRSK1	0.00253535
84552	PARD6G	0.00257926
6744	SSFA2	0.00259059
25976	TIPARP	0.00267987
147968	CAPN12	0.00271285
9976	CLEC2B	0.00272045
284207	METRNL	0.00281342
8932	MBD2	0.00282617
1830	DSG3	0.00284472
9263	STK17A	0.00297718
8744	TNFSF9	0.00298057
2810	SFN	0.00298325
24139	EML2	0.00299913
162417	NAGS	0.00302171
10461	MERTK	0.00302742
57205	ATP10D	0.00302974
222389	BEND7	0.0030912
286887	KRT6C	0.00317744
9915	ARNT2	0.00328771
3755	KCNG1	0.00331353
30846	EHD2	0.00331823
56901	NDUFA4L2	0.00334213
54933	RHBDL2	0.00334322
6281	S100A10	0.00337759
3373	HYAL1	0.00338898
692148	SCARNA10	0.00359155
8938	BAIAP3	0.00372004
64834	ELOVL1	0.0037699
253639	ZNF620	0.00380976
5315	PKM2	0.00390389
646851	LOC646851	0.0039042
117583	PARD3B	0.00396344
7851	MALL	0.0039739
6548	SLC9A1	0.00409301
10149	GPR64	0.00409639
55700	MAP7D1	0.00409657
396	ARHGDIA	0.00412907
56262	LRRC8A	0.00421159
2171	FABP5	0.00425315
55540	IL17RB	0.00429313
203	AK1	0.00432229
57804	POLD4	0.00440894
7040	TGFB1	0.00442619
91608	RASL10B	0.00443456
50488	MINK1	0.00444954
93100	NAPRT1	0.00450945
50619	DEF6	0.00451045
3909	LAMA3	0.00451766
389119	C3orf54	0.00452125
4597	MVD	0.00456602
29907	SNX15	0.00461747
4296	MAP3K11	0.0047269
6699	SPRR1B	0.00474817
23186	RCOR1	0.00483671
1124	CHN2	0.00493273
51129	ANGPTL4	0.00494352
254102	EHBP1L1	0.0051005
578	BAK1	0.00513233
653583	PHLDB3	0.00514125
1774	DNASE1L1	0.00514387
51341	ZBTB7A	0.00517092
57707	KIAA1609	0.00519328
1824	DSC2	0.00521278
57622	LRFN1	0.00522961
677766	SCARNA2	0.0052532
6513	SLC2A1	0.00533528
4188	MDFI	0.00541355
5499	PPP1CA	0.00552482
1606	DGKA	0.00553998
5453	POU3F1	0.00562898
1308	COL17A1	0.00564381
64114	TMBIM1	0.0056881
22992	KDM2A	0.00569264
317749	DHRS4L2	0.00571801
148229	ATP8B3	0.0057253
2707	GJB3	0.00572852
10848	PPP1R13L	0.00578486
64768	IPPK	0.00585328
164832	LONRF2	0.00587834
64065	PERP	0.00590581
55362	TMEM63B	0.00591514
441531	PGAM4	0.00592192
79413	ZBED2	0.00593761
222	ALDH3B2	0.00593865
5912	RAP2B	0.00596673
353091	RAET1G	0.00598302
100113407	TMEM170B	0.0060354
146691	TOM1L2	0.00604907
5317	PKP1	0.00620823
4613	MYCN	0.00621444
54751	FBLIM1	0.00632792
9424	KCNK6	0.0063445
56997	CABC1	0.00653434
2709	GJB5	0.00659146
816	CAMK2B	0.006664
729085	FAM198A	0.00668559
1452	CSNK1A1	0.00669208
114804	RNF157	0.00676428
100144603	LOC100144603	0.00680426
51477	ISYNA1	0.00694769
5017	OVOL1	0.00696118
3680	ITGA9	0.00700432
283659	PRTG	0.00703757
8601	RGS20	0.0071145
283848	CES8	0.00711498
831	CAST	0.00711725
135250	RAET1E	0.00714567
56122	PCDHB14	0.00717012
4338	MOCS2	0.0071834
3382	ICA1	0.00718522
3315	HSPB1	0.0072747
25817	FAM19A5	0.00733186
6883	TAF12	0.00738896
286527	TMSB15B	0.00742112
221178	SPATA13	0.00743258
84293	C10orf58	0.00744651
6768	ST14	0.00749512
7739	ZNF185	0.00754078
10589	DRAP1	0.00755572
93010	B3GNT7	0.00758556
339366	ADAMTSL5	0.00761835
84808	C1orf170	0.00766392
348093	RBPMS2	0.00766695
1666	DECR1	0.00769217
404217	CTXN1	0.00769341
4140	MARK3	0.00776247
304	ANXA2P2	0.00779326
4256	MGP	0.00780312
5332	PLCB4	0.00783079
127833	SYT2	0.00789878
29800	ZDHHC1	0.00795321
4155	MBP	0.0079561
3852	KRT5	0.00803069
1025	CDK9	0.00803124
387509	GPR153	0.00808714
284111	SLC13A5	0.00817685
51474	LIMA1	0.0081832
26018	LRIG1	0.00820416
57221	KIAA1244	0.0082863
2487	FRZB	0.00830165
23299	BICD2	0.00833981
64094	SMOC2	0.00841202
1500	CTNND1	0.00843707
64127	NOD2	0.0084649
5355	PLP2	0.0084817
3872	KRT17	0.00858554
8908	GYG2	0.0085894
374907	B3GNT8	0.00861288
9683	N4BP1	0.0086214
57412	AS3MT	0.00862836
58473	PLEKHB1	0.00863418
29108	PYCARD	0.00868974
83882	TSPAN10	0.00873753
3156	HMGCR	0.00877256
92370	ACPL2	0.00891141
333926	PPM1J	0.0089619
5585	PKN1	0.00900043
9547	CXCL14	0.00920826
1212	CLTB	0.00921618
5478	PPIA	0.00929752
84283	TMEM79	0.00930879
9842	PLEKHM1	0.00934134
57188	ADAMTSL3	0.00934362
5228	PGF	0.00937248
11135	CDC42EP1	0.00947488
26578	OSTF1	0.00962058
129080	EMID1	0.00966628
9066	SYT7	0.00975203
57449	PLEKHG5	0.00977747
10397	NDRG1	0.00978047
84617	TUBB6	0.0098374
1365	CLDN3	0.0098796
30001	ERO1L	0.00988946
65108	MARCKSL1	0.00991438
5970	RELA	0.00993325
84695	LOXL3	0.0100608
29775	CARD10	0.0100983
375449	MAST4	0.010109
2150	F2RL1	0.0101657
55057	AIM1L	0.0102242
55698	RADIL	0.0102541
140825	NEURL2	0.0102635
79651	RHBDF2	0.0102926
3292	HSD17B1	0.0103738
339483	MTMR9L	0.0103824
272	AMPD3	0.0104008
347	APOD	0.0104251
81788	NUAK2	0.0105834
374654	KIF7	0.0106717
624	BDKRB2	0.0106783
156	ADRBK1	0.0107229
125476	INO80C	0.0107451
2011	MARK2	0.0107515
115811	IQCD	0.0108019
9949	AMMECR1	0.0108343
53833	IL20RB	0.0108491
148022	TICAM1	0.010852
79671	NLRX1	0.0108835
8337	HIST2H2AA3	0.0110365
1612	DAPK1	0.0111175
23612	PHLDA3	0.0111272
51167	CYB5R4	0.0111523
23613	ZMYND8	0.0112368
404550	C16orf74	0.0112875
9572	NR1D1	0.0113542
115704	EVI5L	0.0113588
85014	TMEM141	0.0114989
55084	SOBP	0.0117237
92312	MEX3A	0.011789
2800	GOLGA1	0.0118311
83786	FRMD8	0.0118384
10804	GJB6	0.0118493
113026	PLCD3	0.0119057
9743	ARHGAP32	0.0119678
5597	MAPK6	0.0121706
8991	SELENBP1	0.0122907
8820	HESX1	0.0122945
25849	PARM1	0.0123531
56413	LTB4R2	0.0123879
89944	GLB1L2	0.0125403
2047	EPHB1	0.0126774
302	ANXA2	0.0126925
999	CDH1	0.0127856
1828	DSG1	0.0127972
5268	SERPINB5	0.012833
29799	YPEL1	0.0128499
10974	C10orf116	0.0128535
93	ACVR2B	0.0129396
2872	MKNK2	0.0130443
54504	CPVL	0.0130555
201175	SH3D20	0.0130685
1176	AP3S1	0.0130699
8061	FOSL1	0.0131675
257364	SNX33	0.0133542
5331	PLCB3	0.0133991
647024	C6orf132	0.01345
22897	CEP164	0.0134943
55809	TRERF1	0.0135296
4602	MYB	0.0135355
8915	BCL10	0.0136264
340526	RGAG4	0.0136302
79650	C16orf57	0.0136661
80765	STARD5	0.0136972
80790	CMIP	0.013792
138429	PIP5KL1	0.0138488
9060	PAPSS2	0.0138821
10758	TRAF3IP2	0.0139068
2192	FBLN1	0.0139888
7422	VEGFA	0.0141111
4335	MNT	0.0141281
54993	ZSCAN2	0.014132
3664	IRF6	0.0142023
84687	PPP1R9B	0.0142772
79038	ZFYVE21	0.0144431
3918	LAMC2	0.0145707
639	PRDM1	0.0146698
8313	AXIN2	0.0147701
3606	IL18	0.0148397
2125	EVPL	0.0148779
7678	ZNF124	0.0148915
54626	HES2	0.0149003
9146	HGS	0.0149903
57826	RAP2C	0.0150228
54873	PALMD	0.0151055
10555	AGPAT2	0.0153881
57484	RNF150	0.0154383
201176	ARHGAP27	0.0154852
7760	ZNF213	0.0156128
23650	TRIM29	0.0156333
83605	CCM2	0.0157075
112	ADCY6	0.0157264
84838	ZNF496	0.0158205
303	ANXA2P1	0.0158788
2059	EPS8	0.015914
57121	LPAR5	0.0159363
2770	GNAI1	0.015943
4007	PRICKLE3	0.0161589
338442	GPR109A	0.0162147
90527	DUOXA1	0.0164755
285966	FAM115C	0.0165294
6256	RXRA	0.0165999
5744	PTHLH	0.0166625
80318	GKAP1	0.0166669
84668	FAM126A	0.0168109
4084	MXD1	0.0168546
5339	PLEC	0.0168552
2232	FDXR	0.0169915
6297	SALL2	0.0170216
1001	CDH3	0.0171229
51704	GPRC5B	0.0171384
1825	DSC3	0.0171991
91653	BOC	0.0172442
7700	ZNF141	0.0173716
1286	COL4A4	0.0174424
84936	ZFYVE19	0.0175575
348487	FAM131C	0.0175648
8395	PIP5K1B	0.0176442
55214	LEPREL1	0.0176629
5742	PTGS1	0.0177408
9819	TSC22D2	0.0180757
1515	CTSL2	0.0181485
2950	GSTP1	0.0182928
56605	ERO1LB	0.0184906
10734	STAG3	0.0186825
54986	ULK4	0.0186956
5706	PSMC6	0.0187392
10897	YIF1A	0.0188139
113452	TMEM54	0.0188146
122060	SLAIN1	0.0189558
57633	LRRN1	0.0190262
56998	CTNNBIP1	0.0191059
84304	NUDT22	0.0191227
79098	C1orf116	0.0191773
22824	HSPA4L	0.0192887
124808	CCDC43	0.0193007
157285	SGK223	0.0193059
9520	NPEPPS	0.0194276
10999	SLC27A4	0.019457
23150	FRMD4B	0.0194577
6422	SFRP1	0.0194605
347735	SERINC2	0.0195472
374286	CDRT1	0.0196803
6810	STX4	0.0197907
58472	SQRDL	0.0198343
63895	FAM38B	0.019858
10890	RAB10	0.0199362
4185	ADAM11	0.0200305
3691	ITGB4	0.0201058
10205	MPZL2	0.0201899
6464	SHC1	0.0202553
6835	SURF2	0.0202695
132720	C4orf32	0.0202965
6023	RMRP	0.0203177
3236	HOXD10	0.0203517
29095	ORMDL2	0.0203644
152877	FAM53A	0.0204393
147700	KLC3	0.0204759
23207	PLEKHM2	0.0205079
26064	RAI14	0.0205507
139285	FAM123B	0.0206337
11072	DUSP14	0.0207836
170487	C20orf134	0.0209535
90634	N4BP2L1	0.0210621
85456	TNKS1BP1	0.0210838
2700	GJA3	0.0212118
25855	BRMS1	0.0213181
389337	ARHGEF37	0.0216279
858	CAV2	0.0217497
388341	C17orf76	0.0217525
829	CAPZA1	0.0220136
1041	CDSN	0.0220799
27148	STK36	0.0221373
4779	NFE2L1	0.022198
85377	MICALL1	0.022295
729515	C6orf35	0.0224027
23066	CAND2	0.0224374
8774	NAPG	0.0224599
22933	SIRT2	0.0225336
10912	GADD45G	0.0226604
221527	ZBTB12	0.0227335
7188	TRAF5	0.0228794
285761	DCBLD1	0.0231288
10901	DHRS4	0.0232015
2595	GANC	0.0232673
5229	PGGT1B	0.023311
9635	CLCA2	0.0234644
6730	SRP68	0.0235029
825	CAPN3	0.023583
79905	TMC7	0.0237608
7518	XRCC4	0.0239076
221400	TDRD6	0.0239489
84885	ZDHHC12	0.0240326
283149	BCL9L	0.0240399
113263	GLCCI1	0.0240409
5910	RAP1GDS1	0.0240689
83937	RASSF4	0.0241032
222962	SLC29A4	0.0241574
23005	MAPKBP1	0.0241819
7561	ZNF14	0.0243266
25816	TNFAIP8	0.024549
201283	AMZ2P1	0.0246984
9989	PPP4R1	0.024723
6663	SOX10	0.0247522
84926	SPRYD3	0.0249083
7430	EZR	0.0249842
728723	LOC728723	0.0250103
79974	C7orf58	0.0251784
349196	LOC349196	0.0252488
5639	PRRG2	0.0253883
3006	HIST1H1C	0.0254107
27071	DAPP1	0.0255684
147138	TMC8	0.0255736
84968	PNMA6A	0.0257572
857	CAV1	0.0258803
54742	LY6K	0.0262125
92714	ARRDC1	0.0262209
255919	TMEM188	0.0262215
8292	COLQ	0.0262923
153769	SH3RF2	0.0264348
8877	SPHK1	0.0265041
823	CAPN1	0.0266013
163259	DENND2C	0.0266194
221491	C6orf1	0.0267105
116211	TM4SF19	0.0267246
6273	S100A2	0.0269067
56271	BEX4	0.0269486
2697	GJA1	0.0269649
282991	BLOC1S2	0.0270332
100131496	LOC100131496	0.0271004
54868	TMEM104	0.0272762
56106	PCDHGA10	0.0272917
216	ALDH1A1	0.0273104
9254	CACNA2D2	0.0273186
3767	KCNJ11	0.0273951
29950	SERTAD1	0.027475
80352	RNF39	0.0275073
83714	NRIP2	0.0275983
10388	SYCP2	0.027648
5915	RARB	0.0278102
100128640	LOC100128640	0.0278319
54329	GPR85	0.0278874
122786	FRMD6	0.0279344
83982	IFI27L2	0.0279383
80150	ASRGL1	0.0279756
11161	C14orf1	0.0279996
166647	GPR125	0.0280443
4598	MVK	0.0281273
132	ADK	0.0281744
2000	ELF4	0.028207
58985	IL22RA1	0.0289269
10089	KCNK7	0.0290351
30844	EHD4	0.0291115
7421	VDR	0.0291857
51586	MED15	0.0292351
1756	DMD	0.0293381
51706	CYB5R1	0.0293762
89832	CHRFAM7A	0.0294107
80199	FUZ	0.0294183
7475	WNT6	0.0294589
2997	GYS1	0.0295379
26499	PLEK2	0.0295749
154	ADRB2	0.0296268
8273	SLC10A3	0.0297838
1832	DSP	0.0299013
3939	LDHA	0.0299247
9600	PITPNM1	0.0299767
23558	WBP2	0.0300374
3675	ITGA3	0.0301768
138311	FAM69B	0.030197
401152	C4orf3	0.0303393
3636	INPPL1	0.0304832
375387	LRRC33	0.0304891
53635	PTOV1	0.0305228
5836	PYGL	0.0306652
5994	RFXAP	0.0306805
1382	CRABP2	0.0308982
9185	REPS2	0.0309007
51673	TPPP3	0.0310977
27111	SDCBP2	0.0311008
57212	KIAA0495	0.0312092
27433	TOR2A	0.0312511
10861	SLC26A1	0.0313221
219833	C11orf45	0.0313333
54981	C9orf95	0.0313645
158399	ZNF483	0.0313915
8996	NOL3	0.0314744
5208	PFKFB2	0.0316318
92259	MRPS36	0.0316428
80328	ULBP2	0.0319031
79083	MLPH	0.0320081
84985	FAM83A	0.0322098
3556	IL1RAP	0.0322523
301	ANXA1	0.0324559
23682	RAB38	0.032494
54920	DUS2L	0.0326166
84529	C15orf41	0.0326536
6948	TCN2	0.032759
2706	GJB2	0.0329264
6480	ST6GAL1	0.032947
230	ALDOC	0.0330347
54442	KCTD5	0.0330529
25963	TMEM87A	0.0330967
3038	HAS3	0.0330978
162494	RHBDL3	0.0332417
7643	ZNF90	0.0333838
9865	TRIL	0.0334217
25824	PRDX5	0.0334374
7581	ZNF33A	0.0335285
677	ZFP36L1	0.0336963
5554	PRH1	0.0337801
55666	NPLOC4	0.033858
7447	VSNL1	0.0339068
284348	LYPD5	0.0340159
54407	SLC38A2	0.0342236
29062	WDR91	0.0342828
84181	CHD6	0.0343652
90853	SPOCD1	0.0344301
80313	LRRC27	0.0350387
79603	LASS4	0.035191
8780	RIOK3	0.0351982
3958	LGALS3	0.0352005
252995	FNDC5	0.0352386
81565	NDEL1	0.0352596
54361	WNT4	0.0353474
6563	SLC14A1	0.0353738
10900	RUNDC3A	0.0353905
5954	RCN1	0.0353963
1839	HBEGF	0.0355561
6624	FSCN1	0.0357366
284119	PTRF	0.0357887
127294	MYOM3	0.035975
9124	PDLIM1	0.0364306
4326	MMP17	0.0364863
113278	C20orf54	0.0367691
10241	CALCOCO2	0.0369029
53836	GPR87	0.0370652
154761	LOC154761	0.0371628
55422	ZNF331	0.0373687
3914	LAMB3	0.0373988
7162	TPBG	0.0374541
8974	P4HA2	0.0379775
55180	LINS1	0.038156
7286	TUFT1	0.0384649
11247	NXPH4	0.0384918
2166	FAAH	0.0385418
161753	ODF3L1	0.0386993
5260	PHKG1	0.0387188
127262	TPRG1L	0.0391099
8446	DUSP11	0.0392409
338707	B4GALNT4	0.0393206
25819	CCRN4L	0.0393596
128876	FAM83C	0.0395569
57539	WDR35	0.0395573
64802	NMNAT1	0.0399093
147040	KCTD11	0.0399577
8357	HIST1H3H	0.0401991
345757	FAM174A	0.0405649
122416	ANKRD9	0.0407091
57161	PELI2	0.0408099
1944	EFNA3	0.0409128
8638	OASL	0.0410309
112399	EGLN3	0.041079
54756	IL17RD	0.0411447
10468	FST	0.0412263
10675	CSPG5	0.0414575
51527	C14orf129	0.0415096
646762	LOC646762	0.0415999
51308	REEP2	0.04161
53905	DUOX1	0.0416107
285368	PRRT3	0.0418682
8705	B3GALT4	0.0420265
11168	PSIP1	0.0422558
9423	NTN1	0.0423055
221914	GPC2	0.0424376
90850	ZNF598	0.0431827
728643	LOC728643	0.0433038
200014	CC2D1B	0.0433911
2535	FZD2	0.0440056
4664	NAB1	0.0440626
84280	BTBD10	0.0440706
79180	EFHD2	0.0441641
2585	GALK2	0.0442785
3363	HTR7	0.0444253
22800	RRAS2	0.0444571
92211	CDHR1	0.0446485
29903	CCDC106	0.04467
642273	FAM110C	0.0449032
2110	ETFDH	0.0449538
55614	KIF16B	0.0450833
10656	KHDRBS3	0.0451069
647033	PA2G4P4	0.0451731
117247	SLC16A10	0.0453713
5119	CHMP1A	0.0453911
10652	YKT6	0.0455424
2327	FMO2	0.0461166
9122	SLC16A4	0.0461873
10152	ABI2	0.0462096
5091	PC	0.0463182
161882	ZFPM1	0.046399
6665	SOX15	0.0464994
623	BDKRB1	0.0465107
6850	SYK	0.0466279
5387	PMS2L3	0.0466346
80115	BAIAP2L2	0.046786
84240	ZCCHC9	0.0472053
1119	CHKA	0.0472431
147687	ZNF417	0.0472483
147965	FAM98C	0.047382
2784	GNB3	0.0474604
349075	ZNF713	0.0475227
8717	TRADD	0.0476156
5329	PLAUR	0.0476867
253724	LOC253724	0.0476952
56895	AGPAT4	0.0478664
113177	C19orf36	0.0479627
54876	DCAF16	0.0480454
113146	AHNAK2	0.048469
4836	NMT1	0.0486574
242	ALOX12B	0.0487263
8364	HIST1H4C	0.048741
9270	ITGB1BP1	0.0487588
91614	DEPDC7	0.0488486
382	ARF6	0.0491322
2114	ETS2	0.0492881
10978	CLP1	0.0495271
152926	PPM1K	0.0495678
26039	SS18L1	0.0496291
83590	TMUB1	0.049733
54793	KCTD9	0.0499239
81617	CAB39L	0.0500415
3925	STMN1	0.050192
8553	BHLHE40	0.0502532
6992	PPP1R11	0.050297
9314	KLF4	0.0506584
10476	ATP5H	0.0507802
5829	PXN	0.0508113
116983	ACAP3	0.050878
646	BNC1	0.0509432
3613	IMPA2	0.0511836
4747	NEFL	0.0512733
27348	TOR1B	0.0514398
143686	SESN3	0.0517504
26098	C10orf137	0.0518295
84958	SYTL1	0.0520439
56938	ARNTL2	0.0522341
7277	TUBA4A	0.0522988
8347	HIST1H2BC	0.0523146
149076	ZNF362	0.0525447
9973	CCS	0.0525733
283987	C17orf28	0.0525748
1838	DTNB	0.0527002
79363	C1orf89	0.0528606
286077	FAM83H	0.0528826
79642	ARSJ	0.0530944
114900	C1QTNF4	0.053711
64423	INF2	0.0539716
653145	ANXA8	0.0542885
126695	C1orf172	0.0546358
6487	ST3GAL3	0.0546499
6659	SOX4	0.0547845
54797	MED18	0.0548516
10611	PDLIM5	0.0549428
3226	HOXC10	0.0549955
26115	TANC2	0.0552806
11187	PKP3	0.0553842
83715	ESPN	0.0556841
6419	SETMAR	0.0562526
115557	GEFT	0.0563808
126075	CCDC159	0.0563997
11191	PTENP1	0.0565777
8821	INPP4B	0.056579
51177	PLEKHO1	0.0569455
83638	C11orf68	0.0572514
55213	RCBTB1	0.0572613
7071	KLF10	0.057499
59344	ALOXE3	0.0575179
65251	ZNF649	0.0575345
221458	KIF6	0.0579807
25791	NGEF	0.0581153
2778	GNAS	0.0582084
56034	PDGFC	0.0584067
6591	SNAI2	0.0585496
56097	PCDHGC5	0.0589449
202181	LOC202181	0.0589702
875	CBS	0.058975
783	CACNB2	0.0591643
3552	IL1A	0.0592427
80095	ZNF606	0.0593244
2589	GALNT1	0.0593683
11194	ABCB8	0.0593885
8503	PIK3R3	0.059465
553115	PEF1	0.0594736
1788	DNMT3A	0.0597972
10140	TOB1	0.0598947
80149	ZC3H12A	0.060039
54947	LPCAT2	0.0600518
348938	NIPAL4	0.0604867
5898	RALA	0.0607171
55620	STAP2	0.060876
57209	ZNF248	0.0612497
55611	OTUB1	0.061402
113829	SLC35A4	0.0614797
339665	SLC35E4	0.0615561
148979	GLIS1	0.0619237
5188	PET112L	0.0627455
5338	PLD2	0.0628231
81873	ARPC5L	0.0631611
7262	PHLDA2	0.0632585
84632	AFAP1L2	0.0632948
55653	BCAS4	0.0633467
2137	EXTL3	0.0634438
3305	HSPA1L	0.0635736
23623	RUSC1	0.0640296
1356	CP	0.0640343
55432	YOD1	0.0642989
81607	PVRL4	0.064549
55034	MOCOS	0.064931
8546	AP3B1	0.0649824
80757	TMEM121	0.0652197
84924	ZNF566	0.0652319
7177	TPSAB1	0.0654342
4306	NR3C2	0.065665
4351	MPI	0.065694
4122	MAN2A2	0.0658555
441478	NRARP	0.0661639
10472	ZNF238	0.0661962
55686	MREG	0.0662066
5875	RABGGTA	0.0662364
9829	DNAJC6	0.0663695
26999	CYFIP2	0.0666789
51655	RASD1	0.0668345
56929	FEM1C	0.0674548
57655	GRAMD1A	0.0675805
7170	TPM3	0.0678532
25800	SLC39A6	0.0678733
93349	SP140L	0.0681079
81706	PPP1R14C	0.0683302
54809	SAMD9	0.0684743
83543	AIF1L	0.0686843
817	CAMK2D	0.0686866
26277	TINF2	0.0687332
11332	ACOT7	0.0690928
91544	UBXN11	0.0691196
1602	DACH1	0.0693542
22822	PHLDA1	0.0698046
23157	2016-09-06	0.0702329
2630	GBAP1	0.0705298
127602	DNAH14	0.0705905
3655	ITGA6	0.0709467
79640	C22orf46	0.0710084
92912	UBE2Q2	0.0710403
339983	NAT8L	0.0710925
1072	CFL1	0.0713559
53358	SHC3	0.0717642
79148	MMP28	0.0718873
60509	AGBL5	0.0719003
5356	PLRG1	0.0720515
27350	APOBEC3C	0.0722109
56155	TEX14	0.072245
123879	DCUN1D3	0.0724238
8650	NUMB	0.0726547
4643	MYO1E	0.0728803
100129405	MSTO2P	0.0729143
944	TNFSF8	0.0731077
55163	PNPO	0.0732091
1183	CLCN4	0.0733312
51155	HN1	0.0735266
828	CAPS	0.0735972
56953	NT5M	0.0737289
29959	NRBP1	0.0737899
1263	PLK3	0.0740499
145748	LYSMD4	0.0740814
22883	CLSTN1	0.0741595
171023	ASXL1	0.0742727
90060	CCDC120	0.0743152
23099	ZBTB43	0.0743632
54949	SDHAF2	0.0746027
8111	GPR68	0.0747058
55835	CENPJ	0.0748273
11092	C9orf9	0.0750846
91748	C14orf43	0.07535
84951	TNS4	0.0754193
254887	ZDHHC23	0.0754385
55781	RIOK2	0.0754797
9144	SYNGR2	0.0764803
7408	VASP	0.0764977
644511	RPL13AP6	0.076635
6911	TBX6	0.0766355
6387	CXCL12	0.0768115
8724	SNX3	0.0768805
85450	ITPRIP	0.0778747
144501	KRT80	0.0782937
374395	TMEM179B	0.078345
3084	NRG1	0.0796038
1969	EPHA2	0.0797237
8463	TEAD2	0.0807016
399687	MYO18A	0.0807922
54516	MTRF1L	0.0809274
4793	NFKBIB	0.0812495
79812	MMRN2	0.0818419
1159	CKMT1B	0.0819254
23092	ARHGAP26	0.0819811
283638	KIAA0284	0.0820651
79823	C2orf34	0.0822012
7332	UBE2L3	0.0824581
129642	MBOAT2	0.0829542
93487	MAPK1IP1L	0.0831377
4258	MGST2	0.0834555
54780	NSMCE4A	0.0835134
810	CALML3	0.0836225
54951	COMMD8	0.0836482
148304	C1orf74	0.0836611
205	AK3L1	0.083729
79850	FAM57A	0.0840032
219699	UNC5B	0.0841405
8626	TP63	0.0843702
257000	PLAC2	0.0843889
84787	SUV420H2	0.0846318
24145	PANX1	0.0846694
80228	ORAI2	0.0848601
125228	C18orf19	0.0849198
8659	ALDH4A1	0.0850407
5066	PAM	0.0855848
29924	EPN1	0.0857384
3419	IDH3A	0.0859241
23268	DNMBP	0.086299
55048	VPS37C	0.0864941
79157	MFSD11	0.0868475
56829	ZC3HAV1	0.0868568
196996	GRAMD2	0.087124
27344	PCSK1N	0.0872078
1258	CNGB1	0.0875314
379	ARL4D	0.0876218
9806	SPOCK2	0.0876778
1871	E2F3	0.0881955
83481	EPPK1	0.0883244
244	ANXA8L2	0.0883929
115004	C6orf150	0.0887618
256364	EML3	0.0887891
1540	CYLD	0.0890689
9927	MFN2	0.0892926
375061	FAM89A	0.0892981
9982	FGFBP1	0.0894728
23274	CLEC16A	0.0897119
54	ACP5	0.0900835
9764	KIAA0513	0.090129
388011	C14orf64	0.0905012
23231	SEL1L3	0.0906963
5140	PDE3B	0.090712
126668	TDRD10	0.090719
55544	RBM38	0.0907826
80789	INTS5	0.0908136
138241	C9orf85	0.0910556
619383	SCARNA9	0.0915811
26353	HSPB8	0.0918271
321	APBA2	0.0925572
202	AIM1	0.0925673
26000	TBC1D10B	0.0928846
84448	ABLIM2	0.0937287
8975	USP13	0.0937863
56300	IL1F9	0.0940145
58155	PTBP2	0.0945728
9334	B4GALT5	0.0951645
340252	ZNF680	0.0954393
145407	C14orf37	0.0955769
56924	PAK6	0.0956353
7748	ZNF195	0.0956758
30833	NT5C	0.0958851
51251	NT5C3	0.0962899
79883	PODNL1	0.0964871
149986	LSM14B	0.0966035
7499	XG	0.0966835
100129075	C14orf33	0.0968139
6252	RTN1	0.0975397
55726	C12orf11	0.0981263
84790	TUBA1C	0.0982042
50506	DUOX2	0.0984673
10072	DPP3	0.0985217
4170	MCL1	0.0987605
2649	NR6A1	0.0988518
123096	SLC25A29	0.0996044
345462	ZNF879	0.0997556
5587	PRKD1	0.100231
85455	DISP2	0.10026
65986	ZBTB10	0.100281
54884	RETSAT	0.100436
26030	PLEKHG3	0.10104
8187	ZNF239	0.101218
401237	FLJ22536	0.101238
1893	ECM1	0.101254
7317	UBA1	0.101501
8543	LMO4	0.101844
10066	SCAMP2	0.10209
64089	SNX16	0.102216
80035	C15orf28	0.102303
50855	PARD6A	0.102633
113157	RPLP0P2	0.102763
94030	LRRC4B	0.102973
157922	CAMSAP1	0.102985
2498	FTHL3	0.10311
387841	RPL13AP20	0.103374
22911	WDR47	0.103383
5034	P4HB	0.103826
5624	PROC	0.10419
4117	MAK	0.104528
79862	ZNF669	0.104762
162427	FAM134C	0.105768
170680	PSORS1C2	0.106062
65264	UBE2Z	0.106067
89866	SEC16B	0.106399
2639	GCDH	0.106703
3949	LDLR	0.107613
414236	C10orf55	0.108114
1795	DOCK3	0.108245
5973	RENBP	0.108986
2673	GFPT1	0.109215
375033	PEAR1	0.110043
115273	RAB42	0.110616
84733	CBX2	0.110743
1564	CYP2D7P1	0.110885
9255	AIMP1	0.110962
8490	RGS5	0.110983
23394	ADNP	0.111158
4641	MYO1C	0.111259
25845	LOC25845	0.111612
5817	PVR	0.112846
8818	DPM2	0.112921
9638	FEZ1	0.11311
7323	UBE2D3	0.11331
432369	ATP5EP2	0.113602
535	ATP6V0A1	0.114101
10998	SLC27A5	0.114171
257044	C1orf101	0.114257
8538	BARX2	0.114676
3422	IDI1	0.114985
23370	ARHGEF18	0.115095
8632	DNAH17	0.115888
283554	GPR137C	0.115953
10257	ABCC4	0.116083
79846	C7orf63	0.116174
23129	PLXND1	0.116592
50814	NSDHL	0.117057
7417	VDAC2	0.117894
222171	PRR15	0.118571
55236	UBA6	0.118739
596	BCL2	0.118882
2629	GBA	0.118981
90233	ZNF551	0.119153
84923	FAM104A	0.119175
23770	FKBP8	0.11918
152189	CMTM8	0.119291
26073	POLDIP2	0.119441
5292	PIM1	0.119631
55765	C1orf106	0.119904
6138	RPL15	0.12001
5510	PPP1R7	0.120109
5663	PSEN1	0.120481
23767	FLRT3	0.120861
84669	USP32	0.120866
142678	MIB2	0.121206
84164	ASCC2	0.121576
374868	ATP9B	0.122088
169611	OLFML2A	0.122204
5550	PREP	0.122425
2788	GNG7	0.122632
23552	CDK20	0.12265
64084	CLSTN2	0.12321
27183	VPS4A	0.123538
84068	SLC10A7	0.123628
8581	LY6D	0.123638
8862	APLN	0.123857
116151	C20orf108	0.123888
5695	PSMB7	0.124608
7984	ARHGEF5	0.124961
85236	HIST1H2BK	0.125399
5110	PCMT1	0.125516
25923	ATL3	0.125669
148898	C1orf213	0.125943
6566	SLC16A1	0.126048
162461	TMEM92	0.126103
10160	FARP1	0.126255
100131551	LOC100131551	0.1263
2196	FAT2	0.126467
64771	C6orf106	0.126732
1729	DIAPH1	0.127024
28988	DBNL	0.127105
6274	S100A3	0.12732
113828	FAM83F	0.127325
9256	BZRAP1	0.127902
83475	DOHH	0.130015
9114	ATP6V0D1	0.130575
51330	TNFRSF12A	0.130667
116362	RBP7	0.131037
79857	FLJ13224	0.132211
150696	PROM2	0.13278
51176	LEF1	0.132848
51528	JKAMP	0.133508
6919	TCEA2	0.133673
84450	ZNF512	0.134722
53346	TM6SF1	0.134829
10524	KAT5	0.135079
9663	LPIN2	0.135174
5436	POLR2G	0.135535
88745	C6orf153	0.136168
3396	ICT1	0.136377
4218	RAB8A	0.137482
159195	USP54	0.137634
729375	LOC729375	0.138014
8673	VAMP8	0.138065
554202	LOC554202	0.138399
51343	FZR1	0.138599
134430	WDR36	0.138863
26056	RAB11FIP5	0.138866
89848	FCHSD1	0.139439
389333	LOC389333	0.139496
5900	RALGDS	0.140964
51234	TMEM85	0.141087
10094	ARPC3	0.141612
3371	TNC	0.143525
55664	CDC37L1	0.14394
84865	CCDC142	0.144073
57473	ZNF512B	0.144249
26505	CNNM3	0.144352
220979	C10orf25	0.144397
285989	ZNF789	0.146381
219988	PATL1	0.146731
9590	AKAP12	0.147118
5718	PSMD12	0.149466
55964	2016-09-03	0.149539
8802	SUCLG1	0.150098
9686	VGLL4	0.15187
440359	CSDAP1	0.152099
57140	RNPEPL1	0.152814
84765	ZNF577	0.153978
400745	SH2D5	0.154057
2970	GTF2IP1	0.154725
440	ASNS	0.154872
1209	CLPTM1	0.154909
90576	ZNF799	0.154945
11159	RABL2A	0.154951
55672	NBPF1	0.155087
125206	SLC5A10	0.156107
83449	PMFBP1	0.156649
5689	PSMB1	0.15814
79670	ZCCHC6	0.1582
7840	ALMS1	0.160398
349114	LOC349114	0.160639
23132	RAD54L2	0.161143
284802	FRG1B	0.161944
644815	FAM83G	0.162061
84134	TOMM40L	0.162462
27236	ARFIP1	0.162875
1965	EIF2S1	0.16332
60436	TGIF2	0.16344
7554	ZNF8	0.165349
57636	ARHGAP23	0.168834
340075	ARSI	0.168871
57648	KIAA1522	0.169076
81889	FAHD1	0.169221
4293	MAP3K9	0.169945
84975	MFSD5	0.170127
2041	EPHA1	0.170165
54799	MBTD1	0.170548
55274	PHF10	0.171382
152185	CCDC52	0.171388
27094	KCNMB3	0.171772
5813	PURA	0.17195
10935	PRDX3	0.172936
54820	NDE1	0.173326
6599	SMARCC1	0.173473
253461	ZBTB38	0.173716
340348	TSPAN33	0.174418
706	TSPO	0.174695
4967	OGDH	0.174983
6812	STXBP1	0.17672
89884	LHX4	0.177051
7336	UBE2V2	0.177621
5690	PSMB2	0.178458
83942	TSSK1B	0.17865
3229	HOXC13	0.179094
55142	HAUS2	0.179189
5527	PPP2R5C	0.179427
8527	DGKD	0.18064
100	ADA	0.181565
114294	LACTB	0.182665
151194	FAM119A	0.184008
8193	DPF1	0.18559
5606	MAP2K3	0.185605
7074	TIAM1	0.18583
1104	RCC1	0.18604
80155	NAA15	0.187296
54765	TRIM44	0.18875
90324	CCDC97	0.189226
7083	TK1	0.191221
196403	DTX3	0.191502
51022	GLRX2	0.191784
54819	ZCCHC10	0.191816
56985	C17orf48	0.19191
54932	EXD3	0.193582
10938	EHD1	0.193709
23154	NCDN	0.195824
80347	COASY	0.196255
10801	2016-09-09	0.198565
10540	DCTN2	0.198803
80346	REEP4	0.200742
284702	NCRNA00201	0.201828
645840	TXNRD3IT1	0.201877
3303	HSPA1A	0.202786
6652	SORD	0.204269
140688	C20orf112	0.205009
57455	REXO1	0.206411
5307	PITX1	0.206535
7056	THBD	0.206549
90135	BTBD6	0.208343
84899	TMTC4	0.208513
254552	NUDT8	0.210688
79755	ZNF750	0.210848
51585	PCF11	0.211084
133015	PACRGL	0.213324
23683	PRKD3	0.213686
222584	FAM83B	0.218242
332	BIRC5	0.218547
113	ADCY7	0.218604
50854	C6orf48	0.219829
26099	C1orf144	0.220167
441089	LOC441089	0.220403
5655	KLK10	0.221015
5335	PLCG1	0.221255
7267	TTC3	0.22235
440081	DDX12	0.222388
26354	GNL3	0.222781
83640	FAM103A1	0.224181
10001	MED6	0.22501
123355	LRRC28	0.225076
84273	C4orf14	0.226205
150776	LOC150776	0.227923
54556	ING3	0.228121
80333	KCNIP4	0.232591
26091	HERC4	0.232879
8295	TRRAP	0.233259
6446	SGK1	0.234031
8125	ANP32A	0.234868
80131	LRRC8E	0.236208
387882	C12orf75	0.237985
26007	DAK	0.239494
25792	CIZ1	0.239632
10797	MTHFD2	0.240508
81894	SLC25A28	0.24149
4673	NAP1L1	0.24357
83758	RBP5	0.244236
4826	NNAT	0.245946
3930	LBR	0.251027
284217	LAMA1	0.251547
91607	SLFN11	0.252989
1902	LPAR1	0.253899
5685	PSMA4	0.256981
122961	ISCA2	0.259985
5383	PMS2L5	0.260435
6581	SLC22A3	0.260461
7837	PXDN	0.262868
10371	SEMA3A	0.263009
79087	ALG12	0.263282
23002	DAAM1	0.264302
138474	TAF1L	0.264857
10487	CAP1	0.266064
79609	C14orf138	0.266103
642587	LOC642587	0.267207
375444	C5orf34	0.267853
2773	GNAI3	0.274013
9545	RAB3D	0.274414
112755	STX1B	0.279989
63941	NECAB3	0.282182
1441	CSF3R	0.283184
10482	NXF1	0.283283
22938	SNW1	0.285173
26071	FAM127B	0.294219
112939	NACC1	0.301371
8907	AP1M1	0.302667
5925	RB1	0.304098
11104	KATNA1	0.307041
100129637	LOC100129637	0.308739
54962	TIPIN	0.311372
4815	NINJ2	0.312337
7508	XPC	0.313789
200030	LOC200030	0.314039
64759	TNS3	0.318864
84798	C19orf48	0.322146
286207	C9orf117	0.326149
728640	LOC728640	0.33023
3146	HMGB1	0.330843
650655	ABCA17P	0.331212
200576	PIKFYVE	0.334965
3030	HADHA	0.340261
631	BFSP1	0.340697
9406	ZRANB2	0.344833
729633	MRS2P2	0.345367
4232	MEST	0.348887
8892	EIF2B2	0.351463
114299	PALM2	0.351502
55324	ABCF3	0.353177
6147	RPL23A	0.353433
56479	KCNQ5	0.354836
8614	STC2	0.355943
5860	QDPR	0.356016
92799	SHKBP1	0.35933
55472	C8orf39	0.362258
100130771	EFCAB10	0.363119
64395	GMCL1	0.364481
84809	CROCCL1	0.365999
119391	GSTO2	0.367742
51588	PIAS4	0.369123
56474	CTPS2	0.369692
1595	CYP51A1	0.374606
4678	NASP	0.376716
151242	PPP1R1C	0.385463
85480	TSLP	0.394507
26025	PCDHGA12	0.401038
9844	ELMO1	0.407486
548321	FAM27A	0.410288
79016	DDA1	0.411463
286	ANK1	0.411951
4478	MSN	0.416866
57700	FAM160B1	0.422
7693	ZNF134	0.427737
55071	C9orf40	0.432957
280655	C14orf19	0.434901
23637	RABGAP1	0.439423
8847	DLEU2	0.439989
26610	ELP4	0.444692
84259	DCUN1D5	0.448586
5380	PMS2L2	0.456855
900	CCNG1	0.462136
10053	AP1M2	0.465878
4867	NPHP1	0.466079
7266	DNAJC7	0.475254
7920	BAT5	0.477087
91977	MYOZ3	0.488492
80714	PBX4	0.492076
6671	SP4	0.493424
51130	ASB3	0.502094
246269	LACE1	0.507147
6293	VPS52	0.511285
56260	C8orf44	0.523319
55308	DDX19A	0.523927
5203	PFDN4	0.544076
39	ACAT2	0.572243
29777	ABT1	0.576508
5451	POU2F1	0.723188
729830	FAM160A1	0.793293
